# Supplementary material for: Methyl (Z)-2-{[N-(2-formyl­phen­yl)-4-methyl­benzene­sulfonamido]­meth­yl}-3-phenyl­prop-2-enoate
Source: Acta Crystallogr Sect E Struct Rep Online. 2011 Nov 30;67(Pt 12):o3511. doi: 10.1107/S1600536811050756 (PMC3239132; doi:10.1107/S1600536811050756)
Supplement: Supplementary file 1 [file e-67-o3511-sup1.cif]

##############################################################################
#                                                                            #
# This CIF contains the data in a paper accepted for publication in          #
# Acta Crystallographica Section E. It conforms to the requirements of       #
# Notes for Authors for Acta Crystallographica Section E, and has been       #
# peer reviewed under the auspices of the IUCr Commission on Journals.       #
#                                                                            #
# Full details of the Crystallographic Information File format               #
# are given in the paper "The Crystallographic Information File (CIF):       #
# a New Standard Archive File for Crystallography" by S. R. Hall, F. H.      #
# Allen and I. D. Brown [Acta Cryst. (1991), A47, 655-685].                  #
#                                                                            #
# The current version of the core CIF dictionary is obtainable from          #
# ftp://ftp.iucr.org/pub/cif_core.dic.                                       #
#                                                                            #
# Software is freely available for graphical display of the structure(s)     #
# in this CIF. For information consult the CIF software page                 #
# http://www.iucr.org/resources/cif/software.                                #
#                                                                            #
# This file may be used for bona fide research purposes within the           #
# scientific community so long as proper attribution is given to the journal # 
# article from which it was obtained.                                        #
#                                                                            #
##############################################################################
data_global
_audit_creation_method     SHELXL-97
_journal_date_recd_electronic     2011-11-21
_journal_date_accepted     2011-11-25
_journal_name_full     'Acta Crystallographica, Section E'
_journal_year     2011
_journal_volume     67
_journal_issue     12
_journal_page_first     o3511
_journal_page_last     o3511
_journal_paper_category     QO
_journal_paper_doi     10.1107/S1600536811050756
_journal_coeditor_code     BT5721
_publ_contact_author_name     'S.Murugavel'
_publ_contact_author_address
;
  Department of  Physics
  Thanthai Periyar Government Institute of Technology
  Vellore 632 002
  India
;
_publ_contact_author_email     'smurugavel27@gmail.com'
_publ_contact_author_fax     '0416 091 2266652'
_publ_contact_author_phone     '091 9790084145'
_publ_section_title
;\
Methyl
(<i>Z</i>)-2-{[<i>N</i>-(2-formylphenyl)-4-methylbenzenesulfonamido]methyl}-\
3-phenylprop-2-enoate
;
loop_
    _publ_author_name
    _publ_author_footnote
    _publ_author_address
    'R. Madhanraj' ?
;
     Department of Physics
     Ranipettai Engineering College
     Thenkadapathangal
     Walaja 632 513
     India
;
    'S. Murugavel' ?
;
     Department of  Physics
     Thanthai Periyar Government Institute of Technology
     Vellore 632 002
     India
;
    'D. Kannan' ?
;
     Department of Organic Chemistry
     University of Madras
     Maraimalai Campus
     Chennai 600 025
     India
;
    'M. Bakthadoss'
;
Additional correspondence author, e-mail: bhakthadoss@yahoo.com.
;
;
      Department of Organic Chemistry
      University of Madras
      Maraimalai Campus
      Chennai 600 025
      India
;
data_I
_audit_creation_method     SHELXL-97
_chemical_name_systematic
;
Methyl (<i>Z</i>)-2-{[<i>N</i>-(2-formylphenyl)-4-
methylbenzenesulfonamido]methyl}-3-phenylprop-2-enoate
;
_chemical_name_common     ?
_chemical_formula_moiety     'C25 H23 N O5 S'
_chemical_formula_sum     'C25 H23 N O5 S'
_chemical_formula_iupac     'C25 H23 N O5 S'
_chemical_formula_weight     449.50
_chemical_melting_point     ?
_symmetry_cell_setting     monoclinic
_symmetry_space_group_name_H-M     'P 21/n'
_symmetry_space_group_name_Hall     '-P 2yn'
loop_
    _symmetry_equiv_pos_as_xyz
    'x, y, z'
    '-x+1/2, y+1/2, -z+1/2'
    '-x, -y, -z'
    'x-1/2, -y-1/2, z-1/2'
_cell_length_a     9.7475(5)
_cell_length_b     21.7053(12)
_cell_length_c     11.2643(6)
_cell_angle_alpha     90.00
_cell_angle_beta     109.987(2)
_cell_angle_gamma     90.00
_cell_volume     2239.7(2)
_cell_formula_units_Z     4
_cell_measurement_reflns_used     7038
_cell_measurement_theta_min     2.1
_cell_measurement_theta_max     30.8
_cell_measurement_temperature     293(2)
_exptl_crystal_description     'Block'
_exptl_crystal_colour     'Colourless'
_exptl_crystal_size_max     0.23
_exptl_crystal_size_mid     0.21
_exptl_crystal_size_min     0.16
_exptl_crystal_density_diffrn     1.333
_exptl_crystal_density_meas     ?
_exptl_crystal_density_method     'not measured'
_exptl_crystal_F_000     944
_exptl_absorpt_coefficient_mu     0.181
_exptl_absorpt_correction_type     multi-scan
_exptl_absorpt_process_details     '(SADABS; Sheldrick, 1996)'
_exptl_absorpt_correction_T_min     0.959
_exptl_absorpt_correction_T_max     0.971
_exptl_special_details     ?
_diffrn_ambient_temperature     293(2)
_diffrn_radiation_type     MoK\a
_diffrn_radiation_wavelength     0.71073
_diffrn_radiation_source     'fine-focus sealed tube'
_diffrn_radiation_monochromator     graphite
_diffrn_measurement_device_type     'Bruker APEXII CCD'
_diffrn_measurement_method     '\w scans'
_diffrn_detector_area_resol_mean     10.0
_diffrn_reflns_number     28975
_diffrn_reflns_av_R_equivalents     0.0281
_diffrn_reflns_av_sigmaI/netI     0.0295
_diffrn_reflns_theta_min     2.14
_diffrn_reflns_theta_max     30.84
_diffrn_reflns_theta_full     25.00
_diffrn_measured_fraction_theta_max     0.993
_diffrn_measured_fraction_theta_full     1.000
_diffrn_reflns_limit_h_min     -13
_diffrn_reflns_limit_h_max     14
_diffrn_reflns_limit_k_min     -31
_diffrn_reflns_limit_k_max     31
_diffrn_reflns_limit_l_min     -16
_diffrn_reflns_limit_l_max     15
_diffrn_standards_number     .
_diffrn_standards_interval_count     .
_diffrn_standards_interval_time     .
_diffrn_standards_decay_%     .
_refine_special_details
;
 Refinement of F^2^ against ALL reflections.  The weighted R-factor wR and
 goodness of fit S are based on F^2^, conventional R-factors R are based
 on F, with F set to zero for negative F^2^. The threshold expression of
 F^2^ > 2sigma(F^2^) is used only for calculating R-factors(gt) etc. and is
 not relevant to the choice of reflections for refinement.  R-factors based
 on F^2^ are statistically about twice as large as those based on F, and R-
 factors based on ALL data will be even larger.
;
_reflns_number_total     6991
_reflns_number_gt     4593
_reflns_threshold_expression     I>2\s(I)
_refine_ls_structure_factor_coef     Fsqd
_refine_ls_matrix_type     full
_refine_ls_R_factor_all     0.0823
_refine_ls_R_factor_gt     0.0482
_refine_ls_wR_factor_gt     0.1273
_refine_ls_wR_factor_ref     0.1529
_refine_ls_goodness_of_fit_ref     0.988
_refine_ls_restrained_S_all     0.988
_refine_ls_number_reflns     6991
_refine_ls_number_parameters     291
_refine_ls_number_restraints     0
_refine_ls_hydrogen_treatment     constr
_refine_ls_weighting_scheme     calc
_refine_ls_weighting_details
         'calc w=1/[\s^2^(Fo^2^)+(0.0773P)^2^+0.5464P] where P=(Fo^2^+2Fc^2^)/3'
_atom_sites_solution_hydrogens     geom
_atom_sites_solution_primary     direct
_atom_sites_solution_secondary     difmap
_refine_ls_shift/su_max     0.000
_refine_ls_shift/su_mean     0.000
_refine_diff_density_max     0.453
_refine_diff_density_min     -0.308
_refine_ls_extinction_method     none
_refine_ls_extinction_coef     ?
loop_
    _atom_type_symbol
    _atom_type_description
    _atom_type_scat_dispersion_real
    _atom_type_scat_dispersion_imag
    _atom_type_scat_source
    'C' 'C' 0.0033 0.0016
                         'International Tables Vol C Tables 4.2.6.8 and 6.1.1.4'
    'H' 'H' 0.0000 0.0000
                         'International Tables Vol C Tables 4.2.6.8 and 6.1.1.4'
    'N' 'N' 0.0061 0.0033
                         'International Tables Vol C Tables 4.2.6.8 and 6.1.1.4'
    'O' 'O' 0.0106 0.0060
                         'International Tables Vol C Tables 4.2.6.8 and 6.1.1.4'
    'S' 'S' 0.1246 0.1234
                         'International Tables Vol C Tables 4.2.6.8 and 6.1.1.4'
_computing_data_collection     'APEX2 (Bruker, 2004)'
_computing_cell_refinement     'APEX2 and SAINT (Bruker, 2004)'
_computing_data_reduction     'SAINT and XPREP (Bruker, 2004)'
_computing_structure_solution     'SHELXS97 (Sheldrick, 2008)'
_computing_structure_refinement     'SHELXL97 (Sheldrick, 2008)'
_computing_molecular_graphics     'ORTEP-3 (Farrugia (1997)'
_computing_publication_material
                            'SHELXL97 (Sheldrick, 2008) and PLATON (Spek, 2009)'
loop_
    _atom_site_type_symbol
    _atom_site_label
    _atom_site_fract_x
    _atom_site_fract_y
    _atom_site_fract_z
    _atom_site_U_iso_or_equiv
    _atom_site_adp_type
    _atom_site_calc_flag
    _atom_site_refinement_flags
    _atom_site_occupancy
    _atom_site_symmetry_multiplicity
    _atom_site_disorder_assembly
    _atom_site_disorder_group
    C C1 0.59422(16) 0.13486(7) 0.03835(16) 0.0388(3) Uani d . 1 1 . .
    C C2 0.58668(19) 0.14617(9) -0.08453(18) 0.0511(4) Uani d . 1 1 . .
    H H2 0.5590 0.1848 -0.1206 0.061 Uiso calc R 1 1 . .
    C C3 0.6208(2) 0.09931(12) -0.1534(2) 0.0703(6) Uani d . 1 1 . .
    H H3 0.6153 0.1067 -0.2362 0.084 Uiso calc R 1 1 . .
    C C4 0.6628(2) 0.04221(12) -0.1010(3) 0.0785(8) Uani d . 1 1 . .
    H H4 0.6865 0.0113 -0.1478 0.094 Uiso calc R 1 1 . .
    C C5 0.6695(2) 0.03105(9) 0.0194(3) 0.0689(6) Uani d . 1 1 . .
    H H5 0.6980 -0.0077 0.0545 0.083 Uiso calc R 1 1 . .
    C C6 0.63450(18) 0.07667(8) 0.09133(19) 0.0485(4) Uani d . 1 1 . .
    C C7 0.6342(2) 0.06179(9) 0.2188(2) 0.0643(5) Uani d . 1 1 . .
    H H7 0.5862 0.0886 0.2558 0.077 Uiso calc R 1 1 . .
    C C8 0.76439(16) 0.27383(7) 0.14360(16) 0.0407(3) Uani d . 1 1 . .
    C C9 0.7236(2) 0.33478(8) 0.1488(2) 0.0536(4) Uani d . 1 1 . .
    H H9 0.6608 0.3452 0.1919 0.064 Uiso calc R 1 1 . .
    C C10 0.7762(2) 0.37946(9) 0.0900(2) 0.0621(5) Uani d . 1 1 . .
    H H10 0.7491 0.4203 0.0942 0.075 Uiso calc R 1 1 . .
    C C11 0.8691(2) 0.36516(9) 0.0245(2) 0.0581(5) Uani d . 1 1 . .
    C C12 0.9085(2) 0.30403(10) 0.0192(2) 0.0580(5) Uani d . 1 1 . .
    H H12 0.9704 0.2937 -0.0248 0.070 Uiso calc R 1 1 . .
    C C13 0.85695(19) 0.25836(8) 0.07857(18) 0.0502(4) Uani d . 1 1 . .
    H H13 0.8843 0.2176 0.0748 0.060 Uiso calc R 1 1 . .
    C C14 0.9305(3) 0.41529(12) -0.0355(3) 0.0846(8) Uani d . 1 1 . .
    H H14A 0.8850 0.4538 -0.0294 0.127 Uiso calc R 1 1 . .
    H H14B 0.9117 0.4055 -0.1227 0.127 Uiso calc R 1 1 . .
    H H14C 1.0339 0.4184 0.0076 0.127 Uiso calc R 1 1 . .
    C C15 0.42926(16) 0.22099(7) 0.05346(15) 0.0384(3) Uani d . 1 1 . .
    H H15A 0.3777 0.2057 -0.0310 0.046 Uiso calc R 1 1 . .
    H H15B 0.4598 0.2629 0.0459 0.046 Uiso calc R 1 1 . .
    C C16 0.32755(16) 0.22105(7) 0.12797(16) 0.0403(3) Uani d . 1 1 . .
    C C17 0.29963(18) 0.27004(8) 0.18717(17) 0.0463(4) Uani d . 1 1 . .
    H H17 0.2376 0.2639 0.2331 0.056 Uiso calc R 1 1 . .
    C C18 0.35677(19) 0.33301(8) 0.18761(18) 0.0467(4) Uani d . 1 1 . .
    C C19 0.4342(2) 0.36162(9) 0.3013(2) 0.0568(5) Uani d . 1 1 . .
    H H19 0.4488 0.3411 0.3771 0.068 Uiso calc R 1 1 . .
    C C20 0.4895(2) 0.42009(11) 0.3023(3) 0.0698(6) Uani d . 1 1 . .
    H H20 0.5435 0.4384 0.3786 0.084 Uiso calc R 1 1 . .
    C C21 0.4654(3) 0.45140(10) 0.1912(3) 0.0723(6) Uani d . 1 1 . .
    H H21 0.5030 0.4909 0.1923 0.087 Uiso calc R 1 1 . .
    C C22 0.3860(3) 0.42452(10) 0.0785(3) 0.0717(6) Uani d . 1 1 . .
    H H22 0.3679 0.4461 0.0034 0.086 Uiso calc R 1 1 . .
    C C23 0.3326(2) 0.36523(9) 0.0762(2) 0.0581(5) Uani d . 1 1 . .
    H H23 0.2801 0.3470 -0.0006 0.070 Uiso calc R 1 1 . .
    C C24 0.25669(18) 0.16079(8) 0.13063(19) 0.0492(4) Uani d . 1 1 . .
    C C25 0.0837(3) 0.10598(10) 0.1935(3) 0.0819(8) Uani d . 1 1 . .
    H H25A 0.0173 0.0964 0.1106 0.123 Uiso calc R 1 1 . .
    H H25B 0.0302 0.1106 0.2504 0.123 Uiso calc R 1 1 . .
    H H25C 0.1534 0.0732 0.2225 0.123 Uiso calc R 1 1 . .
    N N1 0.56062(13) 0.18221(6) 0.11335(12) 0.0362(3) Uani d . 1 1 . .
    O O1 0.6918(3) 0.01735(8) 0.2780(2) 0.1093(7) Uani d . 1 1 . .
    O O2 0.81113(13) 0.17074(6) 0.26567(12) 0.0525(3) Uani d . 1 1 . .
    O O3 0.64184(13) 0.24539(6) 0.30692(11) 0.0509(3) Uani d . 1 1 . .
    O O4 0.28273(17) 0.11474(6) 0.08321(18) 0.0714(4) Uani d . 1 1 . .
    O O5 0.15907(17) 0.16258(6) 0.18906(17) 0.0694(4) Uani d . 1 1 . .
    S S1 0.69945(4) 0.216238(18) 0.22055(4) 0.04001(12) Uani d . 1 1 . .
loop_
    _atom_site_aniso_label
    _atom_site_aniso_U_11
    _atom_site_aniso_U_22
    _atom_site_aniso_U_33
    _atom_site_aniso_U_12
    _atom_site_aniso_U_13
    _atom_site_aniso_U_23
    C1 0.0321(7) 0.0374(7) 0.0488(9) 0.0001(5) 0.0164(6) -0.0058(6)
    C2 0.0459(9) 0.0582(10) 0.0512(10) -0.0033(8) 0.0193(8) -0.0072(8)
    C3 0.0544(11) 0.0992(18) 0.0651(13) -0.0141(11) 0.0303(10) -0.0337(12)
    C4 0.0581(12) 0.0746(15) 0.110(2) -0.0031(11) 0.0379(13) -0.0465(15)
    C5 0.0499(11) 0.0440(10) 0.111(2) 0.0040(8) 0.0246(11) -0.0185(11)
    C6 0.0378(8) 0.0379(8) 0.0690(12) 0.0009(6) 0.0171(8) -0.0013(8)
    C7 0.0626(12) 0.0452(10) 0.0788(14) -0.0004(9) 0.0162(10) 0.0150(9)
    C8 0.0335(7) 0.0407(8) 0.0468(9) -0.0019(6) 0.0123(6) -0.0067(7)
    C9 0.0521(10) 0.0427(9) 0.0728(13) -0.0015(7) 0.0303(9) -0.0119(8)
    C10 0.0616(12) 0.0396(9) 0.0895(16) -0.0035(8) 0.0315(11) -0.0069(9)
    C11 0.0521(10) 0.0551(11) 0.0669(12) -0.0117(8) 0.0202(9) -0.0023(9)
    C12 0.0527(10) 0.0645(12) 0.0647(12) -0.0048(9) 0.0303(9) -0.0067(10)
    C13 0.0466(9) 0.0455(9) 0.0621(11) 0.0028(7) 0.0232(8) -0.0065(8)
    C14 0.0802(16) 0.0734(15) 0.108(2) -0.0179(13) 0.0418(15) 0.0120(14)
    C15 0.0348(7) 0.0372(7) 0.0409(8) 0.0073(6) 0.0099(6) 0.0012(6)
    C16 0.0320(7) 0.0384(8) 0.0479(9) 0.0037(6) 0.0106(6) 0.0003(6)
    C17 0.0413(8) 0.0454(9) 0.0563(10) 0.0028(7) 0.0220(7) -0.0032(7)
    C18 0.0441(9) 0.0404(8) 0.0592(11) 0.0060(6) 0.0224(8) -0.0079(7)
    C19 0.0601(11) 0.0573(11) 0.0589(11) -0.0005(9) 0.0280(9) -0.0122(9)
    C20 0.0659(13) 0.0616(13) 0.0867(17) -0.0097(10) 0.0322(12) -0.0305(12)
    C21 0.0747(14) 0.0401(10) 0.112(2) -0.0009(9) 0.0454(14) -0.0107(12)
    C22 0.0849(16) 0.0465(11) 0.0871(16) 0.0119(10) 0.0338(13) 0.0097(11)
    C23 0.0604(11) 0.0470(10) 0.0646(12) 0.0090(8) 0.0186(9) -0.0022(9)
    C24 0.0366(8) 0.0423(9) 0.0684(12) 0.0030(6) 0.0176(8) 0.0034(8)
    C25 0.0644(14) 0.0548(12) 0.143(2) -0.0024(10) 0.0567(15) 0.0158(14)
    N1 0.0321(6) 0.0343(6) 0.0406(7) 0.0043(5) 0.0102(5) -0.0014(5)
    O1 0.1367(18) 0.0598(10) 0.1075(15) 0.0136(11) 0.0111(13) 0.0356(10)
    O2 0.0400(6) 0.0564(7) 0.0532(7) 0.0107(5) 0.0056(5) 0.0064(6)
    O3 0.0482(7) 0.0638(8) 0.0410(6) -0.0001(6) 0.0154(5) -0.0111(6)
    O4 0.0677(9) 0.0446(7) 0.1143(13) -0.0088(6) 0.0471(9) -0.0177(8)
    O5 0.0643(9) 0.0469(7) 0.1163(13) 0.0025(6) 0.0558(9) 0.0068(8)
    S1 0.03449(19) 0.0436(2) 0.0391(2) 0.00304(14) 0.00894(15) -0.00255(15)
_geom_special_details
;
 All esds (except the esd in the dihedral angle between two l.s. planes)
 are estimated using the full covariance matrix.  The cell esds are taken
 into account individually in the estimation of esds in distances, angles
 and torsion angles; correlations between esds in cell parameters are only
 used when they are defined by crystal symmetry.  An approximate (isotropic)
 treatment of cell esds is used for estimating esds involving l.s. planes.
;
loop_
    _geom_bond_atom_site_label_1
    _geom_bond_atom_site_label_2
    _geom_bond_site_symmetry_2
    _geom_bond_distance
    _geom_bond_publ_flag
    C1 C2 . 1.383(3) ?
    C1 C6 . 1.395(2) ?
    C1 N1 . 1.4375(19) ?
    C2 C3 . 1.387(3) ?
    C2 H2 . 0.9300 ?
    C3 C4 . 1.374(4) ?
    C3 H3 . 0.9300 ?
    C4 C5 . 1.357(4) ?
    C4 H4 . 0.9300 ?
    C5 C6 . 1.394(3) ?
    C5 H5 . 0.9300 ?
    C6 C7 . 1.473(3) ?
    C7 O1 . 1.197(2) ?
    C7 H7 . 0.9300 ?
    C8 C13 . 1.384(2) ?
    C8 C9 . 1.388(2) ?
    C8 S1 . 1.7577(17) ?
    C9 C10 . 1.369(3) ?
    C9 H9 . 0.9300 ?
    C10 C11 . 1.385(3) ?
    C10 H10 . 0.9300 ?
    C11 C12 . 1.388(3) ?
    C11 C14 . 1.508(3) ?
    C12 C13 . 1.383(3) ?
    C12 H12 . 0.9300 ?
    C13 H13 . 0.9300 ?
    C14 H14A . 0.9600 ?
    C14 H14B . 0.9600 ?
    C14 H14C . 0.9600 ?
    C15 N1 . 1.4875(18) ?
    C15 C16 . 1.502(2) ?
    C15 H15A . 0.9700 ?
    C15 H15B . 0.9700 ?
    C16 C17 . 1.332(2) ?
    C16 C24 . 1.484(2) ?
    C17 C18 . 1.475(2) ?
    C17 H17 . 0.9300 ?
    C18 C23 . 1.385(3) ?
    C18 C19 . 1.391(3) ?
    C19 C20 . 1.377(3) ?
    C19 H19 . 0.9300 ?
    C20 C21 . 1.372(4) ?
    C20 H20 . 0.9300 ?
    C21 C22 . 1.371(4) ?
    C21 H21 . 0.9300 ?
    C22 C23 . 1.385(3) ?
    C22 H22 . 0.9300 ?
    C23 H23 . 0.9300 ?
    C24 O4 . 1.201(2) ?
    C24 O5 . 1.330(2) ?
    C25 O5 . 1.441(2) ?
    C25 H25A . 0.9600 ?
    C25 H25B . 0.9600 ?
    C25 H25C . 0.9600 ?
    N1 S1 . 1.6485(13) ?
    O2 S1 . 1.4284(12) ?
    O3 S1 . 1.4268(12) ?
loop_
    _geom_angle_atom_site_label_1
    _geom_angle_atom_site_label_2
    _geom_angle_atom_site_label_3
    _geom_angle_site_symmetry_1
    _geom_angle_site_symmetry_3
    _geom_angle
    _geom_angle_publ_flag
    C2 C1 C6 . . 119.99(16) ?
    C2 C1 N1 . . 121.11(15) ?
    C6 C1 N1 . . 118.90(15) ?
    C1 C2 C3 . . 119.3(2) ?
    C1 C2 H2 . . 120.4 ?
    C3 C2 H2 . . 120.4 ?
    C4 C3 C2 . . 121.0(2) ?
    C4 C3 H3 . . 119.5 ?
    C2 C3 H3 . . 119.5 ?
    C5 C4 C3 . . 119.7(2) ?
    C5 C4 H4 . . 120.1 ?
    C3 C4 H4 . . 120.1 ?
    C4 C5 C6 . . 121.1(2) ?
    C4 C5 H5 . . 119.5 ?
    C6 C5 H5 . . 119.5 ?
    C5 C6 C1 . . 118.9(2) ?
    C5 C6 C7 . . 119.56(19) ?
    C1 C6 C7 . . 121.45(17) ?
    O1 C7 C6 . . 124.2(2) ?
    O1 C7 H7 . . 117.9 ?
    C6 C7 H7 . . 117.9 ?
    C13 C8 C9 . . 120.10(17) ?
    C13 C8 S1 . . 119.88(13) ?
    C9 C8 S1 . . 120.02(13) ?
    C10 C9 C8 . . 119.64(17) ?
    C10 C9 H9 . . 120.2 ?
    C8 C9 H9 . . 120.2 ?
    C9 C10 C11 . . 121.36(18) ?
    C9 C10 H10 . . 119.3 ?
    C11 C10 H10 . . 119.3 ?
    C10 C11 C12 . . 118.55(19) ?
    C10 C11 C14 . . 120.6(2) ?
    C12 C11 C14 . . 120.8(2) ?
    C13 C12 C11 . . 120.84(18) ?
    C13 C12 H12 . . 119.6 ?
    C11 C12 H12 . . 119.6 ?
    C12 C13 C8 . . 119.51(17) ?
    C12 C13 H13 . . 120.2 ?
    C8 C13 H13 . . 120.2 ?
    C11 C14 H14A . . 109.5 ?
    C11 C14 H14B . . 109.5 ?
    H14A C14 H14B . . 109.5 ?
    C11 C14 H14C . . 109.5 ?
    H14A C14 H14C . . 109.5 ?
    H14B C14 H14C . . 109.5 ?
    N1 C15 C16 . . 112.16(12) ?
    N1 C15 H15A . . 109.2 ?
    C16 C15 H15A . . 109.2 ?
    N1 C15 H15B . . 109.2 ?
    C16 C15 H15B . . 109.2 ?
    H15A C15 H15B . . 107.9 ?
    C17 C16 C24 . . 121.16(16) ?
    C17 C16 C15 . . 124.56(15) ?
    C24 C16 C15 . . 114.28(14) ?
    C16 C17 C18 . . 126.87(16) ?
    C16 C17 H17 . . 116.6 ?
    C18 C17 H17 . . 116.6 ?
    C23 C18 C19 . . 118.66(18) ?
    C23 C18 C17 . . 121.18(17) ?
    C19 C18 C17 . . 120.15(18) ?
    C20 C19 C18 . . 120.5(2) ?
    C20 C19 H19 . . 119.8 ?
    C18 C19 H19 . . 119.8 ?
    C21 C20 C19 . . 120.3(2) ?
    C21 C20 H20 . . 119.9 ?
    C19 C20 H20 . . 119.9 ?
    C22 C21 C20 . . 120.0(2) ?
    C22 C21 H21 . . 120.0 ?
    C20 C21 H21 . . 120.0 ?
    C21 C22 C23 . . 120.2(2) ?
    C21 C22 H22 . . 119.9 ?
    C23 C22 H22 . . 119.9 ?
    C18 C23 C22 . . 120.4(2) ?
    C18 C23 H23 . . 119.8 ?
    C22 C23 H23 . . 119.8 ?
    O4 C24 O5 . . 122.70(17) ?
    O4 C24 C16 . . 123.65(17) ?
    O5 C24 C16 . . 113.64(15) ?
    O5 C25 H25A . . 109.5 ?
    O5 C25 H25B . . 109.5 ?
    H25A C25 H25B . . 109.5 ?
    O5 C25 H25C . . 109.5 ?
    H25A C25 H25C . . 109.5 ?
    H25B C25 H25C . . 109.5 ?
    C1 N1 C15 . . 118.14(12) ?
    C1 N1 S1 . . 117.12(10) ?
    C15 N1 S1 . . 116.27(10) ?
    C24 O5 C25 . . 116.87(16) ?
    O3 S1 O2 . . 119.58(8) ?
    O3 S1 N1 . . 106.39(7) ?
    O2 S1 N1 . . 106.61(7) ?
    O3 S1 C8 . . 108.23(8) ?
    O2 S1 C8 . . 107.94(8) ?
    N1 S1 C8 . . 107.53(7) ?
loop_
    _geom_torsion_atom_site_label_1
    _geom_torsion_atom_site_label_2
    _geom_torsion_atom_site_label_3
    _geom_torsion_atom_site_label_4
    _geom_torsion_site_symmetry_1
    _geom_torsion_site_symmetry_2
    _geom_torsion_site_symmetry_3
    _geom_torsion_site_symmetry_4
    _geom_torsion
    _geom_torsion_publ_flag
    C6 C1 C2 C3 . . . . -0.6(2) ?
    N1 C1 C2 C3 . . . . 179.61(15) ?
    C1 C2 C3 C4 . . . . -0.4(3) ?
    C2 C3 C4 C5 . . . . 0.7(3) ?
    C3 C4 C5 C6 . . . . 0.0(3) ?
    C4 C5 C6 C1 . . . . -1.0(3) ?
    C4 C5 C6 C7 . . . . 176.2(2) ?
    C2 C1 C6 C5 . . . . 1.3(2) ?
    N1 C1 C6 C5 . . . . -178.91(15) ?
    C2 C1 C6 C7 . . . . -175.87(17) ?
    N1 C1 C6 C7 . . . . 3.9(2) ?
    C5 C6 C7 O1 . . . . 17.0(3) ?
    C1 C6 C7 O1 . . . . -165.9(2) ?
    C13 C8 C9 C10 . . . . -0.5(3) ?
    S1 C8 C9 C10 . . . . 179.12(16) ?
    C8 C9 C10 C11 . . . . 0.4(3) ?
    C9 C10 C11 C12 . . . . 0.0(3) ?
    C9 C10 C11 C14 . . . . -177.7(2) ?
    C10 C11 C12 C13 . . . . -0.3(3) ?
    C14 C11 C12 C13 . . . . 177.3(2) ?
    C11 C12 C13 C8 . . . . 0.3(3) ?
    C9 C8 C13 C12 . . . . 0.1(3) ?
    S1 C8 C13 C12 . . . . -179.45(14) ?
    N1 C15 C16 C17 . . . . 113.35(17) ?
    N1 C15 C16 C24 . . . . -67.10(17) ?
    C24 C16 C17 C18 . . . . -177.05(17) ?
    C15 C16 C17 C18 . . . . 2.5(3) ?
    C16 C17 C18 C23 . . . . 58.2(3) ?
    C16 C17 C18 C19 . . . . -123.0(2) ?
    C23 C18 C19 C20 . . . . -2.0(3) ?
    C17 C18 C19 C20 . . . . 179.14(17) ?
    C18 C19 C20 C21 . . . . 1.7(3) ?
    C19 C20 C21 C22 . . . . 0.0(3) ?
    C20 C21 C22 C23 . . . . -1.4(4) ?
    C19 C18 C23 C22 . . . . 0.6(3) ?
    C17 C18 C23 C22 . . . . 179.45(18) ?
    C21 C22 C23 C18 . . . . 1.1(3) ?
    C17 C16 C24 O4 . . . . -176.84(19) ?
    C15 C16 C24 O4 . . . . 3.6(3) ?
    C17 C16 C24 O5 . . . . 4.2(3) ?
    C15 C16 C24 O5 . . . . -175.38(15) ?
    C2 C1 N1 C15 . . . . 44.2(2) ?
    C6 C1 N1 C15 . . . . -135.57(15) ?
    C2 C1 N1 S1 . . . . -102.71(15) ?
    C6 C1 N1 S1 . . . . 77.50(16) ?
    C16 C15 N1 C1 . . . . 125.78(14) ?
    C16 C15 N1 S1 . . . . -87.01(14) ?
    O4 C24 O5 C25 . . . . -0.1(3) ?
    C16 C24 O5 C25 . . . . 178.93(19) ?
    C1 N1 S1 O3 . . . . -161.76(11) ?
    C15 N1 S1 O3 . . . . 50.69(13) ?
    C1 N1 S1 O2 . . . . -33.10(13) ?
    C15 N1 S1 O2 . . . . 179.35(11) ?
    C1 N1 S1 C8 . . . . 82.46(12) ?
    C15 N1 S1 C8 . . . . -65.09(12) ?
    C13 C8 S1 O3 . . . . 164.21(13) ?
    C9 C8 S1 O3 . . . . -15.39(17) ?
    C13 C8 S1 O2 . . . . 33.45(16) ?
    C9 C8 S1 O2 . . . . -146.15(15) ?
    C13 C8 S1 N1 . . . . -81.23(15) ?
    C9 C8 S1 N1 . . . . 99.17(15) ?
loop_
    _geom_hbond_atom_site_label_D
    _geom_hbond_atom_site_label_H
    _geom_hbond_atom_site_label_A
    _geom_hbond_site_symmetry_A
    _geom_hbond_distance_DH
    _geom_hbond_distance_HA
    _geom_hbond_distance_DA
    _geom_hbond_angle_DHA
    C9 H9 Cg 1 0.93 2.64 3.470(2) 149.0
    C25 H25B O2 1_455 0.96 2.56 3.342(3) 139.0
    C10 H10 O1 2_655 0.93 2.51 3.309(3) 144.7
