# Supplementary material for: Methyl (Z)-2-{[N-(2-formyl­phen­yl)-4-methyl­benzene­sulfonamido]­meth­yl}-3-phenyl­prop-2-enoate
Source: Acta Crystallogr Sect E Struct Rep Online. 2011 Nov 30;67(Pt 12):o3511. doi: 10.1107/S1600536811050756 (PMC3239132; doi:10.1107/S1600536811050756)
Supplement: Supplementary file 2 [file e-67-o3511-Isup2.hkl]

#
# h,k,l, Fc-squared, Fo-squared, sigma(Fo-squared) and status flag
#
data_I
_shelx_title ' SM7 in P2(1)/n'
_shelx_refln_list_code          4
_shelx_F_calc_maximum      206.92
_exptl_crystal_F_000       944.00
_reflns_d_resolution_high  0.6932
 
loop_
 _symmetry_equiv_pos_as_xyz
 'x, y, z'
 '-x+1/2, y+1/2, -z+1/2'
 '-x, -y, -z'
 'x-1/2, -y-1/2, z-1/2'
 
_cell_length_a     9.7475
_cell_length_b    21.7053
_cell_length_c    11.2643
_cell_angle_alpha  90.000
_cell_angle_beta  109.987
_cell_angle_gamma  90.000
 
_shelx_F_squared_multiplier     1.000
 
loop_
 _refln_index_h
 _refln_index_k
 _refln_index_l
 _refln_F_squared_calc
 _refln_F_squared_meas
 _refln_F_squared_sigma
 _refln_observed_status
   2   0   0    16502.13    17440.62    163.34 o
   4   0   0     4417.15     4983.82     57.32 o
   6   0   0       89.06       78.17      2.88 o
   8   0   0      323.64      281.79     12.75 o
  10   0   0       11.62        8.51      5.65 o
  12   0   0        0.40       -0.79      6.53 o
   1   1   0     1793.46     1554.92     28.22 o
   2   1   0      132.57      137.94      2.82 o
   3   1   0     7837.25     8098.94     53.05 o
   4   1   0        2.12        8.63      1.02 o
   5   1   0      122.09      124.68      2.40 o
   6   1   0       35.71       38.10      1.55 o
   7   1   0       83.48       75.63      2.29 o
   8   1   0       31.75       27.38      3.18 o
   9   1   0       16.43        8.37      4.10 o
  10   1   0        0.00       -3.27      3.27 o
  11   1   0        4.08        2.22      4.79 o
  12   1   0       20.39       17.75      5.15 o
  13   1   0        0.40       -4.61      4.61 o
   1   2   0      878.28      863.46      6.43 o
   2   2   0     6784.92     7111.63     51.31 o
   3   2   0     7289.63     8051.22     60.86 o
   4   2   0        6.58        5.72      0.89 o
   5   2   0     1126.34     1091.34     15.84 o
   6   2   0       43.37       56.96      5.00 o
   7   2   0      402.91      403.01      5.15 o
   8   2   0      418.16      400.12      7.86 o
   9   2   0       93.10       84.37      4.75 o
  10   2   0       41.25       38.00      7.52 o
  11   2   0       38.68       30.64      5.17 o
  12   2   0        5.41        4.45      4.83 o
  13   2   0        4.63       -4.48      4.97 o
   1   3   0      770.67      807.18      5.70 o
   2   3   0     2419.71     2556.17     18.79 o
   3   3   0     5291.60     5698.38     58.38 o
   4   3   0      150.54      144.54      2.52 o
   5   3   0      996.53     1164.08     12.24 o
   6   3   0     1167.20     1192.04     12.75 o
   7   3   0      864.63      875.65     11.43 o
   8   3   0       26.40       22.11      2.76 o
   9   3   0      183.88      172.60      5.71 o
  10   3   0       30.54       30.51      3.78 o
  11   3   0        1.23       -4.12      4.12 o
  12   3   0        8.28        3.78      4.67 o
  13   3   0        0.45       -4.84      4.84 o
   0   4   0     4016.56     4204.55     43.16 o
   1   4   0     2221.24     2332.85     17.22 o
   2   4   0     2210.65     2292.00     17.96 o
   3   4   0      328.83      295.08      3.29 o
   4   4   0      107.14      131.22      4.23 o
   5   4   0      754.91      762.19      8.62 o
   6   4   0     1338.88     1360.71     13.18 o
   7   4   0      410.40      406.59      6.68 o
   8   4   0      210.58      210.80      5.64 o
   9   4   0      758.66      714.60     12.17 o
  10   4   0        2.43       -2.93      2.93 o
  11   4   0       65.67       59.41      6.29 o
  12   4   0       11.38       10.32      4.87 o
  13   4   0       27.20       28.77      6.14 o
   1   5   0     2871.73     2855.12     21.01 o
   2   5   0     1169.77     1244.36      9.67 o
   3   5   0       22.80       25.03      1.05 o
   4   5   0     6005.98     6239.18     54.03 o
   5   5   0      280.68      249.62      3.93 o
   6   5   0       21.70       24.58      1.38 o
   7   5   0      392.76      376.79      8.78 o
   8   5   0       80.34       87.84      4.15 o
   9   5   0       73.14       51.75      4.17 o
  10   5   0       22.21       17.65      3.23 o
  11   5   0       58.93       62.07      5.14 o
  12   5   0        0.00       -2.43     11.85 o
  13   5   0        0.02        2.83      5.28 o
   0   6   0      961.28      928.85     10.49 o
   1   6   0    10307.67    10075.33     72.26 o
   2   6   0     1306.02     1331.99     11.62 o
   3   6   0     3665.11     3827.25     31.56 o
   4   6   0      286.02      298.81      3.72 o
   5   6   0       86.85       85.48      3.24 o
   6   6   0       24.65       26.44      1.70 o
   7   6   0      626.97      599.21      7.81 o
   8   6   0      175.21      168.20      5.26 o
   9   6   0       10.77       11.33      2.91 o
  10   6   0        6.82        5.58      3.00 o
  11   6   0      134.32      148.65      7.01 o
  12   6   0       35.54       28.96      5.70 o
   1   7   0     2175.50     2218.88     17.63 o
   2   7   0      626.39      606.70      5.62 o
   3   7   0     4228.53     4343.41     35.77 o
   4   7   0     1081.68     1093.34     10.22 o
   5   7   0      411.96      407.73      5.14 o
   6   7   0      621.91      599.10      7.64 o
   7   7   0       81.84       70.12      2.96 o
   8   7   0        8.93        9.86      2.66 o
   9   7   0      111.84      106.96      4.84 o
  10   7   0        7.68        4.64      3.07 o
  11   7   0        3.64        6.11      5.11 o
  12   7   0       39.14       38.84      5.60 o
   0   8   0      280.75      308.14      4.55 o
   1   8   0      407.54      543.56      5.69 o
   2   8   0     2045.84     2162.88     18.46 o
   3   8   0     2345.65     2443.20     20.85 o
   4   8   0        0.00        0.50      0.91 o
   5   8   0      261.45      258.30      3.75 o
   6   8   0       50.15       56.89      2.18 o
   7   8   0       24.91       23.00      3.24 o
   8   8   0       20.05       15.39      2.81 o
   9   8   0        5.93        4.52      2.81 o
  10   8   0        1.05        1.80      3.10 o
  11   8   0      253.63      249.65      7.69 o
  12   8   0        1.20        2.63      4.13 o
   1   9   0     3074.17     3313.53     27.65 o
   2   9   0       79.67       77.83      1.87 o
   3   9   0     5856.45     6252.76     51.11 o
   4   9   0       33.13       29.92      1.46 o
   5   9   0     2513.22     2527.11     22.95 o
   6   9   0      133.81      119.61      2.72 o
   7   9   0      265.50      250.42      6.26 o
   8   9   0        6.61       11.93      2.80 o
   9   9   0       28.84       33.40      3.77 o
  10   9   0       55.25       54.50      4.44 o
  11   9   0        0.14        3.51      3.68 o
  12   9   0       24.48       16.17      4.60 o
   0  10   0     1445.45     1568.53     22.75 o
   1  10   0       77.24       66.86      2.43 o
   2  10   0      122.07      171.06      2.97 o
   3  10   0      764.01      768.32      7.86 o
   4  10   0      538.41      514.75      5.97 o
   5  10   0        2.31        4.45      1.32 o
   6  10   0      138.95      137.03      3.03 o
   7  10   0      110.41      113.58      4.62 o
   8  10   0      167.06      164.61      5.68 o
   9  10   0      305.86      282.94      7.54 o
  10  10   0      137.17      147.43      6.08 o
  11  10   0       62.25       75.34      5.64 o
  12  10   0        6.89        5.94      3.91 o
   1  11   0      276.75      319.34      4.39 o
   2  11   0       11.29        6.33      1.30 o
   3  11   0     2673.39     2802.21     25.75 o
   4  11   0       68.41       55.99      2.10 o
   5  11   0      313.09      300.03      4.52 o
   6  11   0      234.27      218.02      4.54 o
   7  11   0        1.16        0.19      2.42 o
   8  11   0        5.12        9.68      2.93 o
   9  11   0       44.55       48.49      4.11 o
  10  11   0       10.91       18.53      5.69 o
  11  11   0       23.60       23.33      4.26 o
  12  11   0       35.30       38.09      4.72 o
   0  12   0       74.26       73.61      4.07 o
   1  12   0      200.65      186.77      3.55 o
   2  12   0       78.36       62.27      2.14 o
   3  12   0      115.80      126.00      2.99 o
   4  12   0      228.66      198.82      3.77 o
   5  12   0       29.02       31.53      1.93 o
   6  12   0       39.77       35.85      2.33 o
   7  12   0        6.06        1.12      2.47 o
   8  12   0      373.48      344.04      8.38 o
   9  12   0      135.89      147.04      6.00 o
  10  12   0      159.22      158.67      6.51 o
  11  12   0      121.85      131.52      6.47 o
  12  12   0        0.34        1.09      4.61 o
   1  13   0       41.28       57.73      2.90 o
   2  13   0      344.73      379.90      5.72 o
   3  13   0       66.91       68.27      2.21 o
   4  13   0      352.96      338.22      6.88 o
   5  13   0      163.21      150.55      3.56 o
   6  13   0       35.39       28.54      2.32 o
   7  13   0        1.14       -2.42      2.42 o
   8  13   0       89.38       90.96      4.77 o
   9  13   0        0.86       -2.05      2.96 o
  10  13   0        1.63       -1.53      3.27 o
  11  13   0        2.97        3.48      3.90 o
  12  13   0       43.77       50.15      5.97 o
   0  14   0      444.64      486.21      9.65 o
   1  14   0       54.22       45.51      2.08 o
   2  14   0        0.09       -0.71      1.20 o
   3  14   0      138.93      137.45      3.32 o
   4  14   0        6.88       15.02      1.81 o
   5  14   0      117.97      100.51      3.45 o
   6  14   0       22.65       18.68      2.45 o
   7  14   0        1.19       -0.66      2.43 o
   8  14   0       26.50       34.90      3.64 o
   9  14   0       25.17       22.74      3.83 o
  10  14   0      133.11      151.25      6.69 o
  11  14   0       80.44       80.22      5.79 o
   1  15   0      115.30      115.83      3.25 o
   2  15   0       41.31       44.47      2.31 o
   3  15   0      199.22      189.98      4.04 o
   4  15   0     1304.08     1256.21     14.57 o
   5  15   0       19.65       15.88      2.08 o
   6  15   0      186.95      201.36      5.29 o
   7  15   0        6.21        1.48      2.75 o
   8  15   0       51.59       50.50      4.21 o
   9  15   0       40.02       37.29      4.18 o
  10  15   0       25.65       26.94      4.36 o
  11  15   0        7.20        9.44      4.81 o
   0  16   0      805.94      683.66     12.88 o
   1  16   0      734.19      680.88      9.11 o
   2  16   0      775.34      746.19      9.82 o
   3  16   0       51.80       42.77      2.55 o
   4  16   0      208.99      194.03      4.65 o
   5  16   0       24.03       18.83      2.26 o
   6  16   0       33.28       34.67      4.14 o
   7  16   0       53.51       48.15      3.88 o
   8  16   0      141.50      156.42      6.33 o
   9  16   0        0.57       -1.04      3.25 o
  10  16   0       40.22       43.70      4.80 o
  11  16   0        2.03       18.12      5.18 o
   1  17   0       43.70       51.53      2.62 o
   2  17   0       28.17       28.35      2.27 o
   3  17   0      125.14      102.73      3.68 o
   4  17   0      134.46      146.05      4.30 o
   5  17   0       16.56       10.21      2.19 o
   6  17   0        9.55       13.03      2.58 o
   7  17   0       19.04       14.03      3.33 o
   8  17   0       11.61       14.20      3.68 o
   9  17   0        1.93       -3.20      3.20 o
  10  17   0        0.60       -4.69      4.69 o
  11  17   0       50.48       50.41      6.26 o
   0  18   0      609.46      573.31     12.06 o
   1  18   0        2.53       -1.25      1.75 o
   2  18   0     1262.11     1135.12     13.88 o
   3  18   0      232.14      201.73      4.98 o
   4  18   0      551.28      499.90      8.11 o
   5  18   0        0.55        0.18      2.29 o
   6  18   0        2.11        1.44      2.81 o
   7  18   0        4.64        1.51      2.95 o
   8  18   0       64.82       64.30      4.93 o
   9  18   0        3.24        2.03      3.67 o
  10  18   0        6.13        6.07      4.12 o
   1  19   0      133.24      138.80      6.69 o
   2  19   0       23.78       37.45      3.29 o
   3  19   0        1.70       -1.59      3.12 o
   4  19   0       16.75        8.69      2.35 o
   5  19   0      261.35      267.25      6.52 o
   6  19   0        1.41        0.14      2.96 o
   7  19   0       43.60       38.39      4.20 o
   8  19   0        0.21        1.67      3.48 o
   9  19   0        5.10        6.19      3.93 o
  10  19   0        5.73        0.02      4.74 o
   0  20   0      994.26      960.11     18.02 o
   1  20   0       72.22       67.84      3.50 o
   2  20   0      430.11      378.19      7.06 o
   3  20   0       15.63       15.35      2.79 o
   4  20   0       29.91       23.05      2.68 o
   5  20   0      107.83      121.19      7.41 o
   6  20   0       12.59        8.43      3.38 o
   7  20   0        7.83       11.82      3.60 o
   8  20   0       28.47       24.36      4.27 o
   9  20   0        0.27       -4.27      4.27 o
  10  20   0        0.42       -4.68      4.68 o
   1  21   0        2.91        3.11      2.26 o
   2  21   0      139.27      127.04      4.44 o
   3  21   0       15.09       15.20      2.73 o
   4  21   0       18.63       20.68      2.72 o
   5  21   0      335.79      307.80      9.71 o
   6  21   0        2.93        1.34      3.32 o
   7  21   0      109.77      109.52      5.95 o
   8  21   0        7.07        5.85      4.11 o
   9  21   0        0.33       -4.19      4.66 o
   0  22   0        6.19        2.01      3.24 o
   1  22   0       55.63       55.10      3.37 o
   2  22   0      180.19      183.71      5.82 o
   3  22   0        0.25       -0.36      2.49 o
   4  22   0        0.31        0.94      2.59 o
   5  22   0       91.47       85.34      6.00 o
   6  22   0        6.12        3.13      3.46 o
   7  22   0       29.56       28.27      4.43 o
   8  22   0       56.05       65.60      5.61 o
   9  22   0        6.77        4.55      5.20 o
   1  23   0        1.46       -1.48      2.30 o
   2  23   0        5.48       14.01      2.96 o
   3  23   0        3.26        0.22      2.64 o
   4  23   0       83.40       95.99      4.65 o
   5  23   0        8.53       12.30      3.24 o
   6  23   0        4.19        5.22      3.68 o
   7  23   0       93.55       86.68      6.02 o
   8  23   0       23.62       30.50      5.15 o
   0  24   0       65.53       62.97      5.31 o
   1  24   0      216.75      219.78      6.77 o
   2  24   0       57.91       52.60      4.05 o
   3  24   0       36.65       38.40      3.42 o
   4  24   0        0.38       -2.72      2.72 o
   5  24   0       32.98       37.50      4.54 o
   6  24   0       56.21       64.00      6.41 o
   7  24   0        7.47        7.26      4.52 o
   8  24   0        7.00        4.20      5.43 o
   1  25   0       78.96       87.34      4.93 o
   2  25   0        1.51        0.40      3.02 o
   3  25   0       17.41       19.07      3.42 o
   4  25   0       34.95       34.72      3.88 o
   5  25   0       10.88        9.43      3.92 o
   6  25   0       24.58       33.17      5.91 o
   7  25   0       20.51       16.49      4.85 o
   0  26   0       16.61       23.02      9.09 o
   1  26   0       89.93      102.18      5.57 o
   2  26   0        0.30       -3.04      3.04 o
   3  26   0       14.00       10.95      5.11 o
   4  26   0       26.01       23.54      5.63 o
   5  26   0        3.79        6.20      4.06 o
   6  26   0       18.11       23.46      4.86 o
   7  26   0        0.00       -0.65      5.48 o
   1  27   0       30.11       25.55      4.76 o
   2  27   0       51.22       50.02      5.25 o
   3  27   0       39.33       46.57      4.79 o
   4  27   0        3.48        1.86      3.49 o
   5  27   0       39.93       44.83      6.12 o
   6  27   0       39.27       44.18      5.64 o
   0  28   0       23.00       17.02      6.75 o
   1  28   0       20.50       25.57      4.81 o
   2  28   0        4.75       -2.16      4.58 o
   3  28   0        1.09        5.14      4.43 o
   4  28   0       24.24       26.35      4.91 o
   5  28   0        0.02       -1.72      4.32 o
   1  29   0        1.20       -4.93      4.93 o
   2  29   0       10.93       12.50      5.51 o
   3  29   0        3.28       -1.42      4.15 o
   4  29   0        7.77        4.00      4.38 o
   0  30   0        9.43        7.56      6.80 o
   1  30   0       41.11       45.95      8.42 o
   2  30   0        0.25        4.77      5.18 o
   3  30   0        0.24       -0.69      4.20 o
   1  31   0        0.01       -1.43      5.59 o
 -13   0   1       59.31       56.56     10.10 o
 -11   0   1      297.91      305.74     15.97 o
  -9   0   1      271.05      275.52     13.50 o
  -7   0   1       87.87      100.71      3.71 o
  -5   0   1        8.45       12.14      1.58 o
  -3   0   1    23720.40    24418.34    334.76 o
  -1   0   1    11922.70     9684.22    367.19 o
   1   0   1      286.65      296.01     10.68 o
   3   0   1      113.01      100.09      1.60 o
   5   0   1      609.35      469.41      6.24 o
   7   0   1      389.36      377.10     11.03 o
   9   0   1       16.24       13.19      5.29 o
  11   0   1       27.02       21.53      6.79 o
 -13   1   1        3.31       -4.00      5.02 o
 -12   1   1        3.24       -4.27      4.46 o
 -11   1   1       21.04        9.95      5.15 o
 -10   1   1        1.65       -4.57      4.57 o
  -9   1   1        7.01        2.51      3.34 o
  -8   1   1        9.73        1.59      3.45 o
  -7   1   1        1.50       -1.10      1.10 o
  -6   1   1       38.68       28.67      2.30 o
  -5   1   1      371.75      368.19      4.52 o
  -4   1   1        8.88       20.21      1.03 o
  -3   1   1     7805.16     8099.17     61.25 o
  -2   1   1     4831.23     5100.82     35.13 o
  -1   1   1     2029.15     1888.59     44.52 o
   0   1   1     1961.92     1397.56     30.05 o
   1   1   1     9646.86    10034.60     86.33 o
   2   1   1     5688.04     6128.23     45.51 o
   3   1   1       41.93       70.33      1.42 o
   4   1   1      194.44      247.88      2.48 o
   5   1   1     1782.73     1867.74     15.14 o
   6   1   1        0.78        2.36      1.19 o
   7   1   1      766.71      772.58     11.76 o
   8   1   1       65.27       53.75      3.83 o
   9   1   1        3.23       -3.12      3.12 o
  10   1   1        2.90       -1.84      3.46 o
  11   1   1        6.52       -2.38      3.93 o
  12   1   1       13.48        5.91      4.40 o
 -13   2   1       20.80       11.74      5.80 o
 -12   2   1        0.83        1.51      5.40 o
 -11   2   1      168.49      158.34     14.34 o
 -10   2   1       48.99       48.57      5.27 o
  -9   2   1      111.45      101.45      5.22 o
  -8   2   1      277.26      249.52      6.97 o
  -7   2   1      358.49      394.06      5.19 o
  -6   2   1      939.60     1021.89     10.39 o
  -5   2   1      345.31      390.26      4.73 o
  -4   2   1      746.69      815.36      8.78 o
  -3   2   1     2018.54     2263.71     18.88 o
  -2   2   1    42816.68    42680.04    344.78 o
  -1   2   1     1121.03     1101.74      9.27 o
   0   2   1      527.23      559.11      9.48 o
   1   2   1     2537.31     2700.62     19.42 o
   2   2   1     7657.51     8194.94     60.33 o
   3   2   1     1667.40     1753.76     12.56 o
   4   2   1      132.74      150.35      1.88 o
   5   2   1        2.81       -0.79      0.79 o
   6   2   1      166.82      194.52      3.18 o
   7   2   1      916.07      877.89     12.92 o
   8   2   1      201.07      181.37      5.26 o
   9   2   1       12.30       12.21      4.06 o
  10   2   1        5.25        0.80      3.77 o
  11   2   1       11.43       -2.81      7.32 o
  12   2   1        0.22       -3.96      3.96 o
 -13   3   1       20.25       15.74      5.63 o
 -12   3   1        0.02       -4.47      4.47 o
 -11   3   1       12.63        0.79      4.65 o
 -10   3   1        0.57       -0.58      3.02 o
  -9   3   1        7.34        0.11      3.61 o
  -8   3   1       28.62       19.40      2.64 o
  -7   3   1      215.54      210.53      3.60 o
  -6   3   1      832.03      914.70      9.51 o
  -5   3   1        0.35        0.70      1.19 o
  -4   3   1      260.49      321.40      3.95 o
  -3   3   1      397.86      404.25      4.47 o
  -2   3   1     7064.13     7300.40     55.57 o
  -1   3   1      541.22      537.99      5.29 o
   0   3   1       75.30       80.61      0.98 o
   1   3   1      866.28      904.91      6.93 o
   2   3   1      294.32      345.33      3.13 o
   3   3   1     7613.64     8271.86     71.49 o
   4   3   1        7.50        6.30      0.80 o
   5   3   1      783.72      795.21      7.42 o
   6   3   1      555.52      518.42      7.22 o
   7   3   1      285.17      295.10      6.24 o
   8   3   1       92.52       88.14      4.07 o
   9   3   1        1.20       -2.29      2.29 o
  10   3   1       15.34        4.44      3.69 o
  11   3   1       55.61       54.11      5.91 o
  12   3   1       14.41       12.42     14.21 o
 -13   4   1       17.41       10.83      5.82 o
 -12   4   1        7.44        5.64      5.02 o
 -11   4   1        6.49        5.25      3.82 o
 -10   4   1       94.10       93.79      7.35 o
  -9   4   1       94.22       88.11      4.80 o
  -8   4   1      164.98      157.12      5.05 o
  -7   4   1       23.68       31.36      1.83 o
  -6   4   1      153.91      148.80      2.93 o
  -5   4   1       14.63       18.50      1.28 o
  -4   4   1      253.09      238.85      3.32 o
  -3   4   1     2187.51     2300.53     22.30 o
  -2   4   1      716.90      866.53      7.77 o
  -1   4   1    10881.25    11205.86     80.39 o
   0   4   1     3851.04     4026.46     29.27 o
   1   4   1     9738.45    10314.32     70.88 o
   2   4   1      912.05      861.38      7.29 o
   3   4   1        0.04        5.04      1.30 o
   4   4   1      619.11      679.21      7.54 o
   5   4   1      550.17      548.84     10.91 o
   6   4   1      848.15      804.05      9.08 o
   7   4   1        0.08       -1.15      1.86 o
   8   4   1      625.06      583.36     11.36 o
   9   4   1       83.81       71.09      3.93 o
  10   4   1       54.67       48.43      3.86 o
  11   4   1        0.86       -2.10      7.81 o
  12   4   1        0.02       -6.84      6.84 o
 -13   5   1       36.67       44.79      9.40 o
 -12   5   1       10.37        0.62      4.90 o
 -11   5   1       95.42       89.80      5.82 o
 -10   5   1        4.37       -3.09      3.09 o
  -9   5   1      121.82      104.97      4.81 o
  -8   5   1      550.73      513.31      9.50 o
  -7   5   1       38.18       38.11      2.11 o
  -6   5   1      749.19      757.09      8.30 o
  -5   5   1     3021.52     3183.99     28.56 o
  -4   5   1     1980.23     1962.12     18.03 o
  -3   5   1       13.96       17.02      1.02 o
  -2   5   1      649.33      662.98      5.59 o
  -1   5   1     1787.05     1892.79     14.24 o
   0   5   1      293.27      268.94      2.58 o
   1   5   1     7251.53     7446.50     53.57 o
   2   5   1      361.65      307.34      3.52 o
   3   5   1     8743.52     9349.00     75.16 o
   4   5   1      935.03      878.57      8.59 o
   5   5   1        0.06        0.23      0.60 o
   6   5   1      164.26      159.01      3.18 o
   7   5   1       85.21       80.44      3.60 o
   8   5   1       25.13       15.21      2.74 o
   9   5   1      115.17      113.99      4.81 o
  10   5   1       46.21       47.69      3.97 o
  11   5   1        9.64       13.00      8.69 o
  12   5   1        0.02       -3.13      6.53 o
 -13   6   1       30.81       25.83      6.47 o
 -12   6   1       13.73       14.19      4.88 o
 -11   6   1       16.71       12.38      4.03 o
 -10   6   1       33.69       30.67      3.60 o
  -9   6   1      353.33      362.94      8.26 o
  -8   6   1      396.92      373.20     11.62 o
  -7   6   1        3.64        4.16      1.60 o
  -6   6   1       16.37       19.81      2.45 o
  -5   6   1     1117.04     1190.95     11.84 o
  -4   6   1       15.86       42.13      1.68 o
  -3   6   1       12.59       15.17      0.94 o
  -2   6   1     1030.44     1068.22      9.62 o
  -1   6   1      247.09      303.11      3.02 o
   0   6   1     3556.35     3470.75     25.48 o
   1   6   1      781.38      747.20      6.13 o
   2   6   1     1332.76     1328.67     12.39 o
   3   6   1      294.28      291.56      3.74 o
   4   6   1      937.40     1031.41      9.20 o
   5   6   1      378.26      385.69      5.21 o
   6   6   1      637.97      587.93      8.22 o
   7   6   1      255.99      236.30      5.68 o
   8   6   1      215.42      205.36      5.75 o
   9   6   1      119.98      126.45      5.11 o
  10   6   1      110.34      116.96      5.35 o
  11   6   1       20.43       16.84      3.63 o
  12   6   1       26.10       30.74      6.04 o
 -13   7   1        6.13       -0.68      5.06 o
 -12   7   1        0.01       -1.80      3.87 o
 -11   7   1       18.23       20.25      4.35 o
 -10   7   1       39.39       42.42      3.97 o
  -9   7   1      218.80      261.40      7.16 o
  -8   7   1      402.78      398.03      9.22 o
  -7   7   1      283.91      279.06      4.47 o
  -6   7   1     2773.66     2692.03     24.85 o
  -5   7   1      616.18      645.22      7.29 o
  -4   7   1     1165.40     1191.99     13.14 o
  -3   7   1      624.90      654.82      6.57 o
  -2   7   1        0.29       -0.68      0.85 o
  -1   7   1        5.33        4.26      0.57 o
   0   7   1       95.94       96.53      1.51 o
   1   7   1      719.79      711.36      6.70 o
   2   7   1     1272.52     1214.70     10.19 o
   3   7   1     1331.03     1431.33     13.55 o
   4   7   1      402.74      349.51      4.47 o
   5   7   1      173.21      187.84      3.38 o
   6   7   1        3.61        2.83      1.16 o
   7   7   1       35.55       33.68      3.41 o
   8   7   1      144.30      143.48      5.08 o
   9   7   1       16.19       17.15      3.28 o
  10   7   1      108.89      100.39      5.10 o
  11   7   1       66.10       63.33      4.63 o
  12   7   1       47.71       44.68      7.04 o
 -13   8   1        0.93        4.66      4.33 o
 -12   8   1        8.36        6.20      4.14 o
 -11   8   1       82.02       69.25      4.91 o
 -10   8   1       13.84        6.62      4.65 o
  -9   8   1      264.36      243.08      6.98 o
  -8   8   1       55.16       57.76      3.82 o
  -7   8   1      258.73      245.31      4.27 o
  -6   8   1        6.67        4.67      1.60 o
  -5   8   1      145.51      166.70      3.40 o
  -4   8   1      309.91      357.10      4.74 o
  -3   8   1      177.79      206.15      3.05 o
  -2   8   1     1494.69     1655.97     14.54 o
  -1   8   1      404.54      387.94      4.32 o
   0   8   1      859.85      875.02      8.17 o
   1   8   1       21.94       26.15      1.40 o
   2   8   1      143.62      122.05      2.02 o
   3   8   1      372.86      427.00      4.81 o
   4   8   1       19.55       36.88      1.69 o
   5   8   1      181.27      181.89      2.95 o
   6   8   1       31.69       39.05      3.03 o
   7   8   1       47.35       54.54      3.21 o
   8   8   1      611.66      611.70     18.34 o
   9   8   1       83.68       89.03      4.50 o
  10   8   1      276.84      273.89      7.69 o
  11   8   1       95.48       93.19      5.32 o
  12   8   1       22.77       31.70      4.74 o
 -12   9   1       15.87       22.67      4.82 o
 -11   9   1        0.41        0.58      3.43 o
 -10   9   1       75.42       70.24      4.60 o
  -9   9   1        0.44        1.56      2.90 o
  -8   9   1     1091.21     1151.18     17.74 o
  -7   9   1       35.03       30.33      2.19 o
  -6   9   1     1176.17     1251.96     12.72 o
  -5   9   1       96.22      102.44      2.80 o
  -4   9   1     2078.25     2216.04     19.72 o
  -3   9   1      201.93      248.75      3.73 o
  -2   9   1       43.74       39.17      1.47 o
  -1   9   1       28.25       25.30      1.54 o
   0   9   1       13.63       12.89      1.16 o
   1   9   1        8.09        7.04      0.77 o
   2   9   1       12.14        9.29      1.50 o
   3   9   1       13.74       22.45      1.29 o
   4   9   1     1550.84     1634.36     14.72 o
   5   9   1      189.04      177.57      3.35 o
   6   9   1     1237.98     1241.76     13.79 o
   7   9   1       15.40       15.94      2.90 o
   8   9   1      196.44      206.24      6.08 o
   9   9   1       17.97       15.75      3.10 o
  10   9   1       40.89       57.68      4.46 o
  11   9   1        0.09        0.40      3.40 o
  12   9   1       22.85       21.27      4.22 o
 -12  10   1       30.58       25.27      5.08 o
 -11  10   1       27.26       29.89      4.25 o
 -10  10   1       43.94       45.14      4.27 o
  -9  10   1       50.37       46.47      3.89 o
  -8  10   1        1.75        8.38      3.05 o
  -7  10   1      516.47      529.26      7.71 o
  -6  10   1       16.62       14.44      1.55 o
  -5  10   1      252.32      263.61      4.37 o
  -4  10   1     1098.98     1184.89     12.88 o
  -3  10   1      524.19      516.23      6.23 o
  -2  10   1       62.79      101.49      2.39 o
  -1  10   1        0.92        0.87      1.20 o
   0  10   1       22.47       12.04      1.03 o
   1  10   1      714.30      725.67      8.33 o
   2  10   1      257.24      230.13      3.13 o
   3  10   1        3.38        0.49      0.90 o
   4  10   1      214.97      226.47      3.55 o
   5  10   1       59.52       55.80      1.96 o
   6  10   1      121.95      135.03      3.57 o
   7  10   1       24.84       18.04      2.77 o
   8  10   1       88.34       86.52      4.44 o
   9  10   1       28.13       32.74      3.57 o
  10  10   1      173.82      207.82      6.90 o
  11  10   1       18.73       16.42      3.97 o
  12  10   1        0.08       -3.62      3.62 o
 -12  11   1       76.51       76.07      6.45 o
 -11  11   1       77.04       91.10      5.67 o
 -10  11   1      161.90      162.38      6.47 o
  -9  11   1       45.92       57.96      4.35 o
  -8  11   1      502.24      495.68      9.96 o
  -7  11   1      266.79      254.54      5.72 o
  -6  11   1      178.34      179.73      3.56 o
  -5  11   1     1441.05     1390.15     14.23 o
  -4  11   1     1258.64     1320.30     13.44 o
  -3  11   1      493.32      514.48      6.33 o
  -2  11   1      745.80      727.83      8.72 o
  -1  11   1      544.52      614.02      7.57 o
   0  11   1       23.30       14.30      1.22 o
   1  11   1       64.09       86.98      2.17 o
   2  11   1      102.02       84.71      2.93 o
   3  11   1      579.81      544.83      6.17 o
   4  11   1      308.25      303.91      4.32 o
   5  11   1      648.98      645.64      7.30 o
   6  11   1      740.97      779.87     10.78 o
   7  11   1      219.15      205.05      5.85 o
   8  11   1        0.28        0.54      2.56 o
   9  11   1       14.35       15.82      3.24 o
  10  11   1        0.99        5.93      3.30 o
  11  11   1       55.76       48.08      4.74 o
  12  11   1        1.34        1.42      4.20 o
 -12  12   1       19.47       24.02      5.79 o
 -11  12   1      138.35      134.69      7.71 o
 -10  12   1       23.46       26.28      4.62 o
  -9  12   1      154.93      157.37      6.14 o
  -8  12   1      110.59      110.94      5.23 o
  -7  12   1        5.12        4.42      2.75 o
  -6  12   1      293.44      277.23      5.24 o
  -5  12   1       73.19       67.18      2.55 o
  -4  12   1       12.68       12.90      1.52 o
  -3  12   1      604.15      586.82      8.40 o
  -2  12   1      378.17      437.83      6.16 o
  -1  12   1      379.60      339.49      5.12 o
   0  12   1      528.08      590.50      7.46 o
   1  12   1       95.48      109.20      2.53 o
   2  12   1        3.85        0.20      1.05 o
   3  12   1       22.34       22.66      1.54 o
   4  12   1      719.49      752.26      8.15 o
   5  12   1       31.46       32.60      1.85 o
   6  12   1       18.19       22.70      3.22 o
   7  12   1        4.31       11.47      2.69 o
   8  12   1        1.25        1.14      2.61 o
   9  12   1        7.31        2.22      2.99 o
  10  12   1       79.39       92.35      5.24 o
  11  12   1        2.42        2.92      3.72 o
 -12  13   1        3.55        6.48      4.85 o
 -11  13   1       14.84       24.23      4.94 o
 -10  13   1       38.95       35.35      4.19 o
  -9  13   1        1.56        3.95      3.76 o
  -8  13   1       12.41       10.76      3.14 o
  -7  13   1        0.19       -3.16      3.16 o
  -6  13   1       39.24       41.14      2.53 o
  -5  13   1      289.01      270.30      4.81 o
  -4  13   1      779.33      801.43     10.02 o
  -3  13   1      365.96      385.03      5.93 o
  -2  13   1     1264.38     1299.89     14.37 o
  -1  13   1      161.08      133.29      4.24 o
   0  13   1      107.84      122.01      2.98 o
   1  13   1      724.27      737.51      9.04 o
   2  13   1      114.27      118.65      3.58 o
   3  13   1      470.38      451.46      5.63 o
   4  13   1      526.63      553.81      7.07 o
   5  13   1      168.38      150.65      3.79 o
   6  13   1        0.07        0.20      2.27 o
   7  13   1      373.00      333.57      7.83 o
   8  13   1        0.01       -2.56      2.56 o
   9  13   1        4.88        1.59      3.10 o
  10  13   1       21.72       27.49      4.01 o
  11  13   1      109.13      116.10      6.29 o
 -12  14   1        3.94       -2.67      4.71 o
 -11  14   1      136.76      156.60      8.15 o
 -10  14   1       16.47       15.89      3.83 o
  -9  14   1        6.75        6.47      3.24 o
  -8  14   1      116.71      111.71      5.25 o
  -7  14   1        0.04       -2.08      2.08 o
  -6  14   1       89.62       79.12      3.24 o
  -5  14   1      166.32      160.43      4.37 o
  -4  14   1       29.71       33.47      2.28 o
  -3  14   1      726.30      686.71      9.02 o
  -2  14   1        7.30        0.51      1.32 o
  -1  14   1      569.14      547.59      7.47 o
   0  14   1      351.13      326.63      5.29 o
   1  14   1       40.50       39.74      1.94 o
   2  14   1      134.67      146.54      3.46 o
   3  14   1       11.67       15.15      1.53 o
   4  14   1       55.53       52.49      2.32 o
   5  14   1       34.85       35.29      2.31 o
   6  14   1       13.09       15.51      3.44 o
   7  14   1        1.41       -1.37      2.54 o
   8  14   1       20.51       18.22      3.24 o
   9  14   1       27.40       26.49      4.47 o
  10  14   1        3.84        8.01      3.86 o
  11  14   1       14.64       20.14      4.33 o
 -11  15   1        2.56       10.52      4.74 o
 -10  15   1        2.41       -0.58      3.49 o
  -9  15   1        3.97        0.47      4.13 o
  -8  15   1        0.49        0.28      3.02 o
  -7  15   1       55.36       55.42      3.38 o
  -6  15   1        5.59        4.42      2.11 o
  -5  15   1      419.97      402.74      6.78 o
  -4  15   1       24.05       20.94      2.55 o
  -3  15   1      431.89      396.44      6.50 o
  -2  15   1       88.10       95.84      3.16 o
  -1  15   1      123.29      138.18      3.53 o
   0  15   1      125.63      117.88      3.31 o
   1  15   1      128.46      130.28      3.42 o
   2  15   1       14.12       11.43      1.82 o
   3  15   1      758.70      714.61      8.14 o
   4  15   1       35.55       34.51      2.31 o
   5  15   1      534.00      499.37      7.61 o
   6  15   1       68.20       58.00      3.82 o
   7  15   1      139.00      119.58      5.19 o
   8  15   1       24.33       27.26      3.62 o
   9  15   1        5.10        0.29      3.28 o
  10  15   1        7.99        9.85      3.85 o
  11  15   1       83.14       90.01      5.99 o
 -11  16   1       86.13       94.23      7.04 o
 -10  16   1        0.11        0.51      4.19 o
  -9  16   1      125.65      140.00      6.42 o
  -8  16   1      113.83      112.51      5.97 o
  -7  16   1       41.71       48.94      3.93 o
  -6  16   1       74.77       75.02      3.71 o
  -5  16   1      305.65      278.51      5.97 o
  -4  16   1        0.53        0.46      1.87 o
  -3  16   1     1886.92     1779.35     19.58 o
  -2  16   1      818.20      805.78     10.44 o
  -1  16   1        5.53        3.66      1.57 o
   0  16   1        0.18        0.50      1.51 o
   1  16   1       61.07       61.62      2.66 o
   2  16   1        0.17       -0.55      1.52 o
   3  16   1       76.59       78.33      2.84 o
   4  16   1       26.02       23.13      3.50 o
   5  16   1       36.14       34.53      2.84 o
   6  16   1       10.69       11.95      2.90 o
   7  16   1       19.83       20.07      3.27 o
   8  16   1        5.83        4.41      3.14 o
   9  16   1       60.06       69.82      5.05 o
  10  16   1        0.10       -0.69      3.74 o
  11  16   1       40.45       38.02      7.17 o
 -11  17   1        4.94        2.67      4.87 o
 -10  17   1        3.37        3.72      4.34 o
  -9  17   1        3.61        6.29      3.64 o
  -8  17   1        0.01       -1.94      4.15 o
  -7  17   1      208.08      203.80      6.76 o
  -6  17   1      179.79      168.92      5.25 o
  -5  17   1      478.87      441.21      7.57 o
  -4  17   1      226.52      207.75      4.97 o
  -3  17   1      309.01      299.58      5.85 o
  -2  17   1      155.67      154.24      4.26 o
  -1  17   1        0.11        2.86      1.69 o
   0  17   1       93.27      103.58      3.50 o
   1  17   1      472.38      443.75      7.06 o
   2  17   1        9.29        4.91      1.89 o
   3  17   1      422.75      414.16      6.39 o
   4  17   1       44.13       40.92      2.65 o
   5  17   1      188.57      176.41      5.18 o
   6  17   1       10.00        4.42      2.80 o
   7  17   1       40.89       32.76      3.85 o
   8  17   1       25.16       23.28      3.82 o
   9  17   1        9.99        9.08      6.32 o
  10  17   1        8.92        2.84      4.02 o
 -11  18   1       16.35       17.90      5.56 o
 -10  18   1       44.25       50.94      5.91 o
  -9  18   1       54.48       72.77      5.39 o
  -8  18   1       19.00       16.96      3.73 o
  -7  18   1        7.89        5.36      3.25 o
  -6  18   1        5.16        7.82      2.56 o
  -5  18   1      218.95      198.72      5.14 o
  -4  18   1      119.03      131.05      4.32 o
  -3  18   1      239.31      227.05      5.34 o
  -2  18   1       35.64       37.00      2.65 o
  -1  18   1       66.16       63.91      3.01 o
   0  18   1       16.05       18.82      2.31 o
   1  18   1       32.46       21.77      2.62 o
   2  18   1      411.34      401.96      6.87 o
   3  18   1      171.47      172.41      4.27 o
   4  18   1       50.87       46.50      3.26 o
   5  18   1       16.74       17.50      3.93 o
   6  18   1        7.52        1.41      2.88 o
   7  18   1       36.58       45.08      4.09 o
   8  18   1        3.41        4.64      3.47 o
   9  18   1       40.77       47.16      4.88 o
  10  18   1        9.18       11.02      4.33 o
 -10  19   1        2.02       -4.61      4.61 o
  -9  19   1        5.69        1.83      4.54 o
  -8  19   1        4.39        5.84      3.64 o
  -7  19   1        7.22        7.25      3.38 o
  -6  19   1       22.92       21.39      3.00 o
  -5  19   1        6.96        6.91      2.29 o
  -4  19   1       69.53       58.57      3.25 o
  -3  19   1        0.22       -2.00      2.00 o
  -2  19   1      213.54      206.29      5.20 o
  -1  19   1      326.10      296.97      6.07 o
   0  19   1      158.95      159.08      4.69 o
   1  19   1       13.93        6.47      2.52 o
   2  19   1       70.02       83.20      3.59 o
   3  19   1      771.83      728.27     10.39 o
   4  19   1        5.11        1.20      3.05 o
   5  19   1       68.55       81.95      4.05 o
   6  19   1        1.83        5.59      3.07 o
   7  19   1       13.56       12.95      3.58 o
   8  19   1        1.37        1.75      3.45 o
   9  19   1       24.32       29.39      5.81 o
  10  19   1        2.51        3.01      4.32 o
 -10  20   1       11.92        8.98      5.43 o
  -9  20   1       39.88       49.19      8.78 o
  -8  20   1       91.67      104.12      6.02 o
  -7  20   1        0.00       -0.45      3.05 o
  -6  20   1       61.54       67.23      4.19 o
  -5  20   1       35.85       33.29      3.01 o
  -4  20   1        8.67        7.81      2.39 o
  -3  20   1      197.35      177.42      4.99 o
  -2  20   1        1.95       -0.11      2.07 o
  -1  20   1      555.94      547.92      8.84 o
   0  20   1     1035.34     1020.34     13.31 o
   1  20   1        0.08        2.06      2.21 o
   2  20   1     1175.25     1132.56     14.31 o
   3  20   1        9.12       10.36      2.33 o
   4  20   1        3.51        5.09      2.55 o
   5  20   1      128.46      127.88      5.71 o
   6  20   1       34.90       27.07      3.93 o
   7  20   1        0.47        1.62      3.37 o
   8  20   1       20.10       23.23      4.18 o
   9  20   1        1.51       -2.32      3.74 o
 -10  21   1        0.09       -1.97      5.39 o
  -9  21   1       16.49        8.06      6.11 o
  -8  21   1        0.31        6.66      4.01 o
  -7  21   1        1.42       -3.24      3.24 o
  -6  21   1       23.58       23.68      3.36 o
  -5  21   1       17.84       11.51      2.87 o
  -4  21   1      171.62      170.70      5.15 o
  -3  21   1        2.51        3.91      2.34 o
  -2  21   1        7.98        5.41      2.38 o
  -1  21   1        0.38        5.62      2.34 o
   0  21   1       74.22       96.81      4.14 o
   1  21   1      291.57      276.15      6.15 o
   2  21   1      131.85      156.60      5.27 o
   3  21   1        1.90        1.97      2.23 o
   4  21   1       85.49       87.08      4.43 o
   5  21   1        4.72        4.94      3.76 o
   6  21   1       35.68       37.75      4.28 o
   7  21   1       39.36       43.03      4.72 o
   8  21   1        0.01       -3.76      3.76 o
   9  21   1        0.05       -1.65      4.12 o
  -9  22   1       14.78        5.32      5.19 o
  -8  22   1      143.40      146.42      8.46 o
  -7  22   1       50.34       51.08      4.98 o
  -6  22   1       20.94       15.32      3.90 o
  -5  22   1        8.55        4.12      2.79 o
  -4  22   1      104.23       91.92      4.17 o
  -3  22   1        5.94        2.05      2.57 o
  -2  22   1      131.13      138.14      4.79 o
  -1  22   1       18.85       15.19      2.62 o
   0  22   1      120.62      122.79      4.49 o
   1  22   1       92.25       90.88      4.03 o
   2  22   1       40.81       39.75      3.36 o
   3  22   1        2.21       -2.00      2.30 o
   4  22   1       25.39       24.46      3.26 o
   5  22   1       42.17       40.98      5.56 o
   6  22   1        4.15        5.49      3.59 o
   7  22   1        7.03        4.19      4.09 o
   8  22   1       31.38       32.12      5.14 o
   9  22   1       27.87       32.64      5.90 o
  -9  23   1       29.95       33.60      6.44 o
  -8  23   1       32.41       40.10      6.08 o
  -7  23   1       12.28        6.90      4.06 o
  -6  23   1       48.85       52.12      6.55 o
  -5  23   1        4.60        5.70      2.97 o
  -4  23   1       39.86       39.09      3.38 o
  -3  23   1        7.51        4.38      2.78 o
  -2  23   1        6.60        3.54      2.44 o
  -1  23   1        2.83        2.11      2.33 o
   0  23   1       15.78       15.25      2.70 o
   1  23   1        5.96        5.15      2.80 o
   2  23   1        6.84       10.66      2.89 o
   3  23   1       25.73       27.26      3.33 o
   4  23   1        0.08       -2.02      2.71 o
   5  23   1       34.94       38.48      4.42 o
   6  23   1       65.15       63.57      5.39 o
   7  23   1       73.76       84.22      6.07 o
   8  23   1        0.31        8.03      7.52 o
  -8  24   1       18.11       20.41      5.86 o
  -7  24   1       14.95       16.79      4.52 o
  -6  24   1        2.97        1.58      3.81 o
  -5  24   1        2.19        1.06      3.05 o
  -4  24   1        1.52       -0.23      2.72 o
  -3  24   1       23.90       16.61      3.31 o
  -2  24   1        9.45        9.54      3.12 o
  -1  24   1        0.13       -2.60      2.60 o
   0  24   1       49.18       50.76      4.07 o
   1  24   1       25.95       37.19      3.67 o
   2  24   1       57.04       59.02      4.17 o
   3  24   1        0.30        4.14      2.99 o
   4  24   1        0.73       -2.94      2.94 o
   5  24   1        0.05       -1.24      3.55 o
   6  24   1       28.26       34.26      4.99 o
   7  24   1        0.39        0.48      4.26 o
   8  24   1       63.77       74.89      7.54 o
  -8  25   1       96.43      124.07     11.71 o
  -7  25   1        0.68        1.54      5.02 o
  -6  25   1       16.46       22.87      4.54 o
  -5  25   1        0.87        3.36      4.46 o
  -4  25   1       45.42       42.80      4.05 o
  -3  25   1        0.37       -2.36      3.10 o
  -2  25   1       49.43       54.05      6.62 o
  -1  25   1       13.93       13.27      3.39 o
   0  25   1       81.25       94.86      6.51 o
   1  25   1       17.03       13.65      3.42 o
   2  25   1       10.68       10.25      3.73 o
   3  25   1        1.56        3.10      3.09 o
   4  25   1        0.51       -2.64      3.44 o
   5  25   1        7.15        9.16      4.51 o
   6  25   1      138.00      160.41      7.73 o
   7  25   1        3.40       -1.17      4.60 o
  -7  26   1        0.87        2.92      5.22 o
  -6  26   1        0.42       -0.08      4.17 o
  -5  26   1        2.05        0.56      3.38 o
  -4  26   1        0.09       -0.37      3.20 o
  -3  26   1        3.26        1.28      3.67 o
  -2  26   1        1.03       -3.10      3.10 o
  -1  26   1       87.44      110.65      6.37 o
   0  26   1      118.27      123.15      6.71 o
   1  26   1       96.57      100.71      5.49 o
   2  26   1        5.19        0.50      3.60 o
   3  26   1       25.92       28.83      3.91 o
   4  26   1        0.21        0.91      3.88 o
   5  26   1        0.79       -3.94      3.94 o
   6  26   1       11.80        8.79      4.54 o
   7  26   1       30.19       22.77     11.43 o
  -6  27   1       60.78       73.63      7.46 o
  -5  27   1        6.50       13.84      4.43 o
  -4  27   1        7.58        8.26      3.60 o
  -3  27   1       60.58       73.16      5.80 o
  -2  27   1       10.46        9.71      4.25 o
  -1  27   1        0.04       -3.11      3.90 o
   0  27   1      122.39      137.65      8.80 o
   1  27   1       12.44        6.02      4.03 o
   2  27   1        2.43       -3.69      3.69 o
   3  27   1       23.34       22.56      4.43 o
   4  27   1        8.09        9.12      4.17 o
   5  27   1        6.69        2.76      4.34 o
   6  27   1        6.34        1.42      4.69 o
  -6  28   1        2.57        4.92      6.29 o
  -5  28   1        4.50        1.97      4.53 o
  -4  28   1        7.79       17.32      4.12 o
  -3  28   1       25.20       38.62      5.66 o
  -2  28   1        4.33        7.51      4.98 o
  -1  28   1      102.55      113.13      6.79 o
   0  28   1        1.41       -2.68      4.11 o
   1  28   1        0.21       -4.43      4.43 o
   2  28   1       28.47       30.82      4.90 o
   3  28   1        1.46       -1.83      5.47 o
   4  28   1        0.04        0.27      4.73 o
   5  28   1        2.48       -0.59      4.50 o
  -5  29   1       19.85       12.91      6.15 o
  -4  29   1       12.19        9.03      4.43 o
  -3  29   1        5.53        3.55      4.12 o
  -2  29   1        5.45        5.38      5.21 o
  -1  29   1       13.39       22.78      4.91 o
   0  29   1        1.01       -4.77      4.77 o
   1  29   1       11.86        3.18      5.00 o
   2  29   1        4.37        1.93      4.29 o
   3  29   1        5.82       10.75      4.49 o
   4  29   1        0.34        0.10      4.43 o
  -3  30   1        0.13       -3.07      4.25 o
  -2  30   1       26.58       23.82      6.15 o
  -1  30   1       46.04       47.46      5.74 o
   0  30   1        0.69       -5.09      5.09 o
   1  30   1       13.11       19.23      5.70 o
   2  30   1        3.40       -4.03      4.27 o
   3  30   1        6.29       13.20      5.74 o
  -1  31   1        2.44       -4.08      6.49 o
   0  31   1        0.09       -2.68      7.66 o
   1  31   1        2.71        1.21      5.50 o
 -12   0   2      181.39      165.44     13.85 o
 -10   0   2      268.34      248.70     14.43 o
  -8   0   2      152.73      136.73      8.45 o
  -6   0   2     1105.56     1159.12     17.79 o
  -4   0   2      189.70      217.37      4.74 o
  -2   0   2        8.35       17.50      1.00 o
   0   0   2     5720.35     6375.46     73.69 o
   2   0   2    14957.66    15751.23    361.91 o
   4   0   2     3676.96     3923.25     45.52 o
   6   0   2     1859.31     1863.27     27.16 o
   8   0   2      225.38      216.07      9.26 o
  10   0   2       39.80       36.62      6.35 o
  12   0   2       29.07       23.69      6.71 o
 -13   1   2        0.35        6.01      8.14 o
 -12   1   2        0.38       -3.12      8.05 o
 -11   1   2       22.36       19.02      5.13 o
 -10   1   2        2.11       -2.68      3.76 o
  -9   1   2        4.69       -3.21      3.21 o
  -8   1   2      168.03      161.47      4.01 o
  -7   1   2        0.80        1.21      1.32 o
  -6   1   2       25.86       39.20      2.01 o
  -5   1   2      240.84      267.51      4.12 o
  -4   1   2       64.08       69.62      7.33 o
  -3   1   2     2841.26     2948.19     22.99 o
  -2   1   2      150.85      190.97      2.25 o
  -1   1   2     1241.91     1369.14     10.98 o
   0   1   2    37861.53    37824.62    290.89 o
   1   1   2    18070.78    18396.02    213.23 o
   2   1   2    25549.52    25872.38    270.16 o
   3   1   2      755.31      847.98      7.54 o
   4   1   2     1379.16     1314.47     12.28 o
   5   1   2       54.68       64.10      1.80 o
   6   1   2       52.99       42.50      1.97 o
   7   1   2       53.58       59.70      5.58 o
   8   1   2        0.24       -2.47      2.47 o
   9   1   2       11.41        9.81      2.95 o
  10   1   2       26.39       22.77      4.24 o
  11   1   2        0.16       -3.08      3.08 o
  12   1   2        0.82       -3.84      3.84 o
 -13   2   2       33.70       36.56      6.53 o
 -12   2   2      111.08      115.69      8.30 o
 -11   2   2       16.45       13.47      4.77 o
 -10   2   2      103.77       94.08      6.68 o
  -9   2   2        2.51       -3.11      3.11 o
  -8   2   2      132.35      117.48      3.23 o
  -7   2   2       82.38       89.04      2.94 o
  -6   2   2       46.76       50.39      2.40 o
  -5   2   2     1239.96     1254.34     13.22 o
  -4   2   2       30.19       50.83      1.62 o
  -3   2   2      345.11      349.80      3.55 o
  -2   2   2     4848.62     4798.98     42.42 o
  -1   2   2     1688.73     1839.51     16.48 o
   0   2   2     2370.24     2532.94     18.66 o
   1   2   2     4179.35     4309.66     43.35 o
   2   2   2    11784.30    12375.06    127.36 o
   3   2   2      587.80      561.18      5.23 o
   4   2   2       35.51       57.79      1.52 o
   5   2   2       90.87       85.58      2.01 o
   6   2   2     1281.17     1312.85     12.99 o
   7   2   2      447.52      425.27      7.65 o
   8   2   2      288.45      288.32      6.33 o
   9   2   2       22.73       22.27      3.34 o
  10   2   2       44.69       37.71      4.53 o
  11   2   2       47.67       42.18      4.94 o
  12   2   2        2.87       -3.68      3.68 o
 -13   3   2        0.23       -0.39      5.19 o
 -12   3   2       27.93       23.61      5.66 o
 -11   3   2       11.86        4.93      4.43 o
 -10   3   2        0.03       -1.06      3.07 o
  -9   3   2       26.36       14.35      4.24 o
  -8   3   2      150.32      142.75      3.53 o
  -7   3   2      138.69      136.54      3.03 o
  -6   3   2      271.77      276.56      4.42 o
  -5   3   2     2481.19     2449.54     24.15 o
  -4   3   2       72.44       89.30      3.65 o
  -3   3   2      532.07      639.73      6.51 o
  -2   3   2      401.10      424.76      4.56 o
  -1   3   2      111.87      136.99      2.08 o
   0   3   2      841.49      853.18      6.64 o
   1   3   2    16680.85    17643.73    128.88 o
   2   3   2      154.36      173.46      2.50 o
   3   3   2     1886.58     2350.92     19.69 o
   4   3   2      217.09      215.25      2.71 o
   5   3   2       30.62       33.02      1.57 o
   6   3   2      116.61      119.06      3.12 o
   7   3   2      245.14      247.70      5.63 o
   8   3   2      115.51      113.81      4.28 o
   9   3   2       20.76       16.97      2.78 o
  10   3   2       29.38       30.34      6.91 o
  11   3   2        4.41        2.78      6.44 o
  12   3   2        0.19       -6.31      6.31 o
 -13   4   2       11.73       17.10      5.67 o
 -12   4   2      109.62      116.75      8.49 o
 -11   4   2       87.61       99.16      6.01 o
 -10   4   2       34.17       33.28      4.24 o
  -9   4   2      638.80      593.53     12.71 o
  -8   4   2      122.47      118.53      3.18 o
  -7   4   2      116.97      124.76      2.99 o
  -6   4   2       14.27       16.23      1.92 o
  -5   4   2      617.10      673.02      7.41 o
  -4   4   2      702.94      670.97      7.66 o
  -3   4   2        1.69        4.76      0.75 o
  -2   4   2      440.52      505.36      5.29 o
  -1   4   2     8569.20     8785.00     66.52 o
   0   4   2     3610.56     3851.82     31.34 o
   1   4   2      146.14      142.98      1.65 o
   2   4   2     7852.84     8126.12     70.06 o
   3   4   2      144.01      147.39      2.14 o
   4   4   2        0.42        1.22      0.80 o
   5   4   2      120.74      123.03      3.90 o
   6   4   2        9.52        7.15      1.50 o
   7   4   2      702.77      665.52     10.44 o
   8   4   2       80.58       90.66      3.93 o
   9   4   2       78.72       76.82      3.88 o
  10   4   2      128.26      130.37      6.35 o
  11   4   2        7.99        8.11     10.85 o
  12   4   2        2.45       -5.37      6.24 o
 -13   5   2        3.32        6.15      5.38 o
 -12   5   2        4.52        8.22      4.82 o
 -11   5   2       53.16       55.22      5.16 o
 -10   5   2       14.08       11.10      3.60 o
  -9   5   2      339.66      333.96      9.24 o
  -8   5   2      415.75      400.99      7.42 o
  -7   5   2      539.18      532.54      6.70 o
  -6   5   2       79.49       74.30      2.31 o
  -5   5   2       60.25       54.39      1.91 o
  -4   5   2       43.15       54.50      2.33 o
  -3   5   2       78.42       88.33      2.20 o
  -2   5   2     8687.09     8978.11     72.17 o
  -1   5   2       87.05      102.83      1.59 o
   0   5   2      520.71      554.09      4.95 o
   1   5   2       22.08       11.79      0.60 o
   2   5   2      244.74      254.21      2.87 o
   3   5   2       31.22       17.47      0.90 o
   4   5   2       62.29       70.55      2.13 o
   5   5   2     1309.10     1315.47     12.69 o
   6   5   2       23.30       24.07      2.04 o
   7   5   2       89.00       88.48      3.72 o
   8   5   2        3.01       -0.29      2.13 o
   9   5   2        1.10       -1.02      2.38 o
  10   5   2       68.95       77.06      4.39 o
  11   5   2       29.86       32.10      4.45 o
  12   5   2        4.66       -4.10      4.10 o
 -13   6   2        0.11       -0.79      4.96 o
 -12   6   2       18.91       18.42      4.40 o
 -11   6   2      145.23      150.57      7.14 o
 -10   6   2       67.11       58.64      4.88 o
  -9   6   2      780.73      765.83     13.10 o
  -8   6   2       58.24       56.49      4.63 o
  -7   6   2       69.51       63.22      2.34 o
  -6   6   2        5.95        6.05      1.32 o
  -5   6   2       31.63       26.38      1.48 o
  -4   6   2      263.70      283.72      4.22 o
  -3   6   2       14.96       33.96      1.28 o
  -2   6   2     4245.31     4571.52     37.43 o
  -1   6   2     5482.98     5593.68     42.82 o
   0   6   2      115.52      150.88      1.99 o
   1   6   2     1170.27     1072.31      9.50 o
   2   6   2      393.16      432.68      4.45 o
   3   6   2      367.30      378.42      4.36 o
   4   6   2      122.11      115.93      2.39 o
   5   6   2       61.28       68.90      2.78 o
   6   6   2      121.02      114.16      3.67 o
   7   6   2      134.55      116.78      4.10 o
   8   6   2       10.38       10.22      2.39 o
   9   6   2      142.45      157.19      5.31 o
  10   6   2       29.44       30.39      3.55 o
  11   6   2       19.17       20.64      4.16 o
  12   6   2        2.49        0.65      8.47 o
 -13   7   2        0.34        1.03      7.70 o
 -12   7   2        3.28        6.76      4.11 o
 -11   7   2       33.97       40.20      4.66 o
 -10   7   2       41.62       41.85      5.99 o
  -9   7   2      136.22      116.48      5.34 o
  -8   7   2        4.13       -0.68      2.38 o
  -7   7   2       29.65       25.80      1.85 o
  -6   7   2       36.92       45.60      1.97 o
  -5   7   2       12.87       13.51      1.45 o
  -4   7   2        0.92        2.48      1.00 o
  -3   7   2     3418.06     3528.55     31.44 o
  -2   7   2      103.90       97.23      2.13 o
  -1   7   2      666.95      617.40      5.78 o
   0   7   2       25.06       21.29      0.90 o
   1   7   2     2852.12     2837.95     22.30 o
   2   7   2     5486.72     5968.53     48.48 o
   3   7   2     2215.99     2242.66     19.07 o
   4   7   2      328.95      331.93      5.59 o
   5   7   2      413.30      365.94      8.23 o
   6   7   2        0.59        1.42      1.43 o
   7   7   2      151.85      142.09      5.51 o
   8   7   2      110.59       98.43      4.27 o
   9   7   2        8.67        8.70      2.86 o
  10   7   2       31.91       28.75      3.93 o
  11   7   2       45.49       51.23      4.32 o
  12   7   2        3.72        1.52      7.28 o
 -13   8   2        5.73       -4.05      4.30 o
 -12   8   2       27.93       30.74      5.19 o
 -11   8   2       12.70        4.71      4.00 o
 -10   8   2       18.39       27.67      3.61 o
  -9   8   2      375.28      372.39      8.59 o
  -8   8   2        2.48        5.43      2.50 o
  -7   8   2      169.29      175.30      3.78 o
  -6   8   2       72.98       93.10      2.76 o
  -5   8   2     1120.43     1140.17     11.81 o
  -4   8   2     1461.86     1489.61     14.53 o
  -3   8   2     2688.21     2981.91     26.94 o
  -2   8   2     4649.63     5243.83     45.93 o
  -1   8   2     6207.93     6257.04     50.88 o
   0   8   2      494.71      468.25      4.96 o
   1   8   2      738.73      698.27      6.77 o
   2   8   2      666.81      786.06      7.55 o
   3   8   2      846.59     1011.48     10.13 o
   4   8   2      330.67      348.83      4.26 o
   5   8   2      523.86      518.22      6.30 o
   6   8   2      252.55      226.74      4.68 o
   7   8   2      125.87      107.50      4.26 o
   8   8   2        2.22        5.40      2.43 o
   9   8   2      147.23      165.76      5.65 o
  10   8   2       15.79       17.05      4.01 o
  11   8   2        9.45        5.87      3.34 o
  12   8   2       13.82       18.90      5.22 o
 -13   9   2       43.20       48.72      8.23 o
 -12   9   2       19.39       17.57      4.63 o
 -11   9   2        4.08        4.14      3.98 o
 -10   9   2       84.27       84.46      4.80 o
  -9   9   2       31.28       31.25      3.50 o
  -8   9   2      565.61      530.56      8.81 o
  -7   9   2       57.67       61.35      2.49 o
  -6   9   2       10.65        8.15      1.43 o
  -5   9   2     1919.72     1894.07     18.58 o
  -4   9   2       77.99       78.26      2.31 o
  -3   9   2      172.58      175.62      3.12 o
  -2   9   2      880.76      942.47     10.50 o
  -1   9   2     1040.96     1173.24     11.58 o
   0   9   2       50.71       50.83      1.57 o
   1   9   2        5.50        2.35      0.74 o
   2   9   2        0.77       -0.75      0.75 o
   3   9   2     3801.62     4025.21     35.82 o
   4   9   2     1263.51     1366.59     12.40 o
   5   9   2      900.20      945.17      9.35 o
   6   9   2      182.89      152.45      4.02 o
   7   9   2        0.04       -1.33      2.28 o
   8   9   2       44.07       39.46      3.27 o
   9   9   2       32.89       33.48      3.50 o
  10   9   2       23.22       24.37      3.61 o
  11   9   2       48.35       52.33      4.50 o
 -13  10   2       27.87       33.38      6.88 o
 -12  10   2        3.00        1.15      4.41 o
 -11  10   2       33.85       45.22      4.54 o
 -10  10   2      121.71      131.20      5.91 o
  -9  10   2        0.06       -2.77      2.77 o
  -8  10   2      131.66      153.49      5.07 o
  -7  10   2       58.37       55.79      2.50 o
  -6  10   2        8.71       11.40      1.59 o
  -5  10   2      265.64      249.61      4.36 o
  -4  10   2       47.96       52.57      2.11 o
  -3  10   2     2696.17     3015.07     32.54 o
  -2  10   2      964.50      924.60     10.47 o
  -1  10   2     1825.01     1822.45     17.23 o
   0  10   2       50.23       47.04      1.63 o
   1  10   2      945.87     1002.17      9.52 o
   2  10   2       60.38       63.26      1.71 o
   3  10   2       10.77       21.07      1.32 o
   4  10   2       12.17       13.65      1.65 o
   5  10   2        1.53        2.37      1.17 o
   6  10   2       13.94       15.33      2.42 o
   7  10   2      134.94      131.31      4.73 o
   8  10   2        0.15       -2.27      2.27 o
   9  10   2       82.74       83.10      4.53 o
  10  10   2       25.95       30.36      3.93 o
  11  10   2       17.82       22.36      4.02 o
 -12  11   2       31.72       35.86      5.41 o
 -11  11   2      102.71      103.50      9.28 o
 -10  11   2       78.16       79.68      5.01 o
  -9  11   2       56.95       57.56      4.28 o
  -8  11   2     1035.70     1030.10     14.18 o
  -7  11   2       43.38       42.84      2.45 o
  -6  11   2      492.22      505.90      7.44 o
  -5  11   2      786.81      720.87      9.20 o
  -4  11   2       49.22       60.98      2.33 o
  -3  11   2       10.00       12.06      1.61 o
  -2  11   2      458.05      475.96      6.43 o
  -1  11   2       67.57       80.09      2.43 o
   0  11   2       10.01       14.10      1.21 o
   1  11   2      234.52      299.42      4.16 o
   2  11   2       39.23       42.50      1.48 o
   3  11   2      909.28      927.42      9.27 o
   4  11   2      385.01      354.65      5.05 o
   5  11   2      308.46      327.17      4.97 o
   6  11   2      580.89      529.78      9.48 o
   7  11   2        0.01       -1.99      2.24 o
   8  11   2        0.00       -2.81      2.81 o
   9  11   2       14.02       15.79      3.31 o
  10  11   2       47.13       54.95      4.43 o
  11  11   2       78.19       83.03      5.31 o
 -12  12   2       63.61       75.20      8.56 o
 -11  12   2        1.28        5.59      4.36 o
 -10  12   2       15.85       16.31      3.80 o
  -9  12   2        0.02       -1.01      2.98 o
  -8  12   2       48.41       48.23      3.80 o
  -7  12   2      199.54      202.74      4.44 o
  -6  12   2       42.79       46.95      2.66 o
  -5  12   2       11.91        9.21      1.77 o
  -4  12   2      117.94      117.79      3.22 o
  -3  12   2        0.02       -1.27      1.27 o
  -2  12   2      633.65      728.58      8.99 o
  -1  12   2      111.12      112.01      2.85 o
   0  12   2     1274.93     1410.98     13.99 o
   1  12   2       14.34       10.79      1.17 o
   2  12   2        0.02       -0.25      0.93 o
   3  12   2       73.85       70.77      2.22 o
   4  12   2      311.23      334.03      4.92 o
   5  12   2        3.20        0.97      1.49 o
   6  12   2      225.16      226.70      5.97 o
   7  12   2       23.41       24.20      2.98 o
   8  12   2       62.46       60.28      3.95 o
   9  12   2       17.84       13.02      4.43 o
  10  12   2       29.13       35.26      4.82 o
  11  12   2        9.43       18.98      4.49 o
 -12  13   2        2.88        7.68      4.82 o
 -11  13   2       60.54       54.00      5.71 o
 -10  13   2       38.41       32.04      4.11 o
  -9  13   2       53.87       61.58      4.47 o
  -8  13   2       18.34       14.09      3.90 o
  -7  13   2       25.00       25.31      2.48 o
  -6  13   2      374.67      363.31      6.34 o
  -5  13   2      316.85      286.14      5.35 o
  -4  13   2     1263.65     1287.29     14.53 o
  -3  13   2       23.67       24.89      2.05 o
  -2  13   2        0.01       -1.24      1.24 o
  -1  13   2        3.88        1.64      1.17 o
   0  13   2      271.94      297.15      5.55 o
   1  13   2        6.46       10.34      1.26 o
   2  13   2      394.33      356.18      4.78 o
   3  13   2      216.84      209.63      3.60 o
   4  13   2      551.11      538.23      7.22 o
   5  13   2       22.73       13.29      2.06 o
   6  13   2       12.51        7.39      2.42 o
   7  13   2       23.05       21.01      3.35 o
   8  13   2        0.03       -2.51      2.51 o
   9  13   2        2.41       -2.59      2.85 o
  10  13   2       46.05       57.72      4.70 o
  11  13   2       47.23       43.60      4.80 o
 -12  14   2       22.87       34.31      5.81 o
 -11  14   2        8.05       14.42      4.64 o
 -10  14   2       13.52       12.79      4.30 o
  -9  14   2      124.42      148.88      6.21 o
  -8  14   2      147.28      149.98      5.86 o
  -7  14   2      138.24      132.29      4.69 o
  -6  14   2      264.71      275.06      5.68 o
  -5  14   2       15.96       11.73      2.16 o
  -4  14   2     1692.79     1594.40     17.58 o
  -3  14   2       92.39      103.07      3.32 o
  -2  14   2      669.40      611.12      8.23 o
  -1  14   2       18.48       18.12      1.93 o
   0  14   2        1.11        3.01      1.28 o
   1  14   2      181.77      184.22      3.88 o
   2  14   2      199.85      178.94      3.40 o
   3  14   2      224.02      219.82      3.87 o
   4  14   2       28.64       25.18      2.07 o
   5  14   2       21.79       22.34      2.30 o
   6  14   2       36.00       33.50      3.20 o
   7  14   2        0.37       -0.90      2.48 o
   8  14   2       41.62       43.09      3.85 o
   9  14   2        7.84        0.30      3.26 o
  10  14   2      108.48      119.57      6.11 o
  11  14   2        1.93        6.75      3.94 o
 -12  15   2       19.90       19.88      5.53 o
 -11  15   2       14.71       14.59      4.83 o
 -10  15   2       11.74       15.58      4.50 o
  -9  15   2      157.30      157.73      6.49 o
  -8  15   2        3.85       -2.83      2.83 o
  -7  15   2       94.83       82.62      4.62 o
  -6  15   2      956.41      910.67     11.90 o
  -5  15   2      600.28      611.56      8.87 o
  -4  15   2      575.23      603.25      8.56 o
  -3  15   2      512.98      523.82      8.16 o
  -2  15   2      135.20      127.24      3.67 o
  -1  15   2      782.24      815.13     10.27 o
   0  15   2       14.40       17.79      1.75 o
   1  15   2     1161.40     1098.38     12.82 o
   2  15   2      864.13      850.66     13.18 o
   3  15   2      532.08      489.34      6.29 o
   4  15   2       18.31       16.59      2.00 o
   5  15   2      100.91       87.03      4.18 o
   6  15   2       73.99       69.24      4.02 o
   7  15   2        4.30        1.43      2.70 o
   8  15   2       22.02       21.40      3.48 o
   9  15   2        6.13        6.33      3.39 o
  10  15   2       19.23       23.76      4.39 o
 -11  16   2        0.26        4.70      5.52 o
 -10  16   2       26.50       25.58      5.12 o
  -9  16   2        5.54        8.70      3.50 o
  -8  16   2       11.19       12.15      3.41 o
  -7  16   2       54.71       57.67      3.57 o
  -6  16   2        2.44        3.62      2.22 o
  -5  16   2       24.94       27.13      2.58 o
  -4  16   2      499.32      465.24      7.38 o
  -3  16   2        0.19        0.12      1.74 o
  -2  16   2      596.06      565.46      8.25 o
  -1  16   2       10.72       15.55      2.14 o
   0  16   2      521.50      526.22      7.71 o
   1  16   2      134.54      158.13      4.06 o
   2  16   2      491.01      484.51      7.34 o
   3  16   2        0.26       -1.54      1.54 o
   4  16   2       29.13       29.66      2.41 o
   5  16   2       55.29       55.53      3.71 o
   6  16   2        8.47       14.06      2.98 o
   7  16   2       30.34       29.96      3.68 o
   8  16   2       18.85       12.63      4.43 o
   9  16   2        3.14        0.31      3.50 o
  10  16   2      107.33      115.19      6.31 o
 -11  17   2        1.31        6.62      5.13 o
 -10  17   2       10.76        9.24      4.95 o
  -9  17   2        1.13        1.29      4.10 o
  -8  17   2      178.13      169.28      6.60 o
  -7  17   2       31.92       37.64      3.62 o
  -6  17   2      123.33      114.64      4.26 o
  -5  17   2      470.24      480.19      7.89 o
  -4  17   2      445.45      405.01      6.99 o
  -3  17   2       35.28       36.21      2.72 o
  -2  17   2      278.05      260.73      5.40 o
  -1  17   2      253.76      232.11      5.04 o
   0  17   2      508.66      474.06      7.41 o
   1  17   2       51.91       53.37      2.77 o
   2  17   2      225.48      194.08      4.68 o
   3  17   2      542.68      494.75      7.77 o
   4  17   2      154.62      152.99      4.81 o
   5  17   2      152.28      129.69      5.25 o
   6  17   2      137.44      127.45      5.42 o
   7  17   2       48.05       42.11      3.95 o
   8  17   2       19.80       18.35      3.89 o
   9  17   2        2.24       -2.57      4.38 o
  10  17   2        5.21        9.81      4.03 o
 -11  18   2       50.41       51.01      7.44 o
 -10  18   2       29.78       23.98      5.59 o
  -9  18   2       12.30       10.27      5.86 o
  -8  18   2       28.98       36.71      4.24 o
  -7  18   2        0.21       -0.15      2.47 o
  -6  18   2      142.52      139.23      5.65 o
  -5  18   2      147.39      136.29      4.46 o
  -4  18   2       64.56       55.48      3.05 o
  -3  18   2        4.81        7.49      2.12 o
  -2  18   2      236.92      215.57      5.10 o
  -1  18   2      429.88      442.99      7.40 o
   0  18   2     1721.05     1637.94     18.53 o
   1  18   2       45.16       36.03      2.70 o
   2  18   2      238.26      221.14      5.12 o
   3  18   2        1.08        1.00      2.06 o
   4  18   2      260.06      258.50      6.25 o
   5  18   2        0.17       -0.14      2.67 o
   6  18   2        4.26        1.76      2.88 o
   7  18   2        0.04        0.80      3.02 o
   8  18   2       12.01       13.47      3.66 o
   9  18   2       21.91       20.32      4.21 o
  10  18   2       31.06       40.93      5.99 o
 -10  19   2        7.91        8.02      5.71 o
  -9  19   2        0.06       -2.20      4.55 o
  -8  19   2       43.40       50.37      4.66 o
  -7  19   2       49.70       46.14      3.68 o
  -6  19   2       34.37       38.34      3.37 o
  -5  19   2       63.75       77.40      3.63 o
  -4  19   2        0.92        1.03      2.12 o
  -3  19   2       22.10       24.52      2.70 o
  -2  19   2       75.84       57.08      3.26 o
  -1  19   2      418.11      388.74      7.10 o
   0  19   2     1378.67     1331.66     15.94 o
   1  19   2       13.22       12.04      2.41 o
   2  19   2      456.65      457.99      8.52 o
   3  19   2      209.17      189.38      6.22 o
   4  19   2       28.95       29.34      2.98 o
   5  19   2        6.00        7.15      2.99 o
   6  19   2      108.84      106.76      5.42 o
   7  19   2        0.18        0.78      3.28 o
   8  19   2       13.54       -0.71      3.55 o
   9  19   2        5.74       -2.97      3.77 o
 -10  20   2       16.68       16.38      7.49 o
  -9  20   2       34.73       43.66      6.01 o
  -8  20   2       43.06       40.31      5.39 o
  -7  20   2        0.39        1.11      3.56 o
  -6  20   2       37.67       34.40      3.44 o
  -5  20   2       53.83       49.29      3.30 o
  -4  20   2        5.43        3.33      2.26 o
  -3  20   2      264.64      257.34      6.09 o
  -2  20   2      160.99      147.37      4.70 o
  -1  20   2      196.81      204.89      5.44 o
   0  20   2        0.90       10.67      3.42 o
   1  20   2      437.83      414.72      7.63 o
   2  20   2       46.61       59.12      4.49 o
   3  20   2        1.76       -1.36      2.73 o
   4  20   2      130.20      124.59      4.91 o
   5  20   2      117.11      113.93      5.59 o
   6  20   2        0.22       -3.02      3.02 o
   7  20   2       51.20       52.14      5.44 o
   8  20   2        1.81       -2.22      3.68 o
   9  20   2       45.34       47.72      5.41 o
 -10  21   2        0.50        1.91      5.47 o
  -9  21   2        2.34        8.08      7.27 o
  -8  21   2       18.79       14.23      7.22 o
  -7  21   2       32.61       37.34      4.45 o
  -6  21   2        3.73        4.66      2.82 o
  -5  21   2      214.64      211.68      5.74 o
  -4  21   2        0.37        1.19      2.29 o
  -3  21   2      173.59      173.48      5.19 o
  -2  21   2      190.79      171.26      5.09 o
  -1  21   2       86.77       77.64      4.64 o
   0  21   2      116.44       96.93      4.05 o
   1  21   2        2.85        1.74      2.60 o
   2  21   2       85.68       88.24      4.17 o
   3  21   2       81.04       83.85      4.19 o
   4  21   2       48.97       55.17      4.36 o
   5  21   2       79.62       77.01      5.08 o
   6  21   2        8.85        7.81      3.58 o
   7  21   2       50.52       54.42      5.86 o
   8  21   2        3.95        2.50      3.96 o
   9  21   2       11.50       20.13      5.37 o
  -9  22   2       41.17       42.05      6.56 o
  -8  22   2        9.45        2.25      4.63 o
  -7  22   2        2.10        2.48      4.30 o
  -6  22   2        0.86       -2.64      2.68 o
  -5  22   2      133.43      114.38      5.01 o
  -4  22   2        4.49        0.59      2.53 o
  -3  22   2       84.48       84.17      4.47 o
  -2  22   2        0.02        3.68      2.36 o
  -1  22   2      110.66      105.35      4.23 o
   0  22   2       44.38       48.17      3.34 o
   1  22   2        0.30       -1.21      2.46 o
   2  22   2       11.76       16.26      2.98 o
   3  22   2       15.87       11.81      2.97 o
   4  22   2      208.33      199.64      7.12 o
   5  22   2        0.94       -1.58      3.23 o
   6  22   2        0.27       -0.64      3.61 o
   7  22   2       63.13       63.76      6.22 o
   8  22   2        9.88       10.30      4.30 o
  -9  23   2        4.64        5.59      5.65 o
  -8  23   2        4.12        0.32      4.69 o
  -7  23   2       23.30       20.98      5.96 o
  -6  23   2       10.01        7.60      3.24 o
  -5  23   2       42.52       40.77      3.75 o
  -4  23   2        0.66        1.33      2.51 o
  -3  23   2       57.14       53.43      4.02 o
  -2  23   2       44.41       43.88      3.52 o
  -1  23   2      115.18      110.72      4.51 o
   0  23   2       30.20       32.85      3.38 o
   1  23   2        3.72        3.26      2.66 o
   2  23   2       79.58       77.96      4.77 o
   3  23   2        5.89        7.38      3.02 o
   4  23   2       10.13       12.69      3.63 o
   5  23   2       56.65       72.87      6.27 o
   6  23   2       10.45        4.92      4.02 o
   7  23   2       13.96       14.85      4.64 o
   8  23   2       52.72       47.71      5.64 o
  -8  24   2        0.68       -4.68      4.68 o
  -7  24   2        4.93       10.57      5.19 o
  -6  24   2        0.26       -2.99      2.99 o
  -5  24   2       11.31       12.58      3.25 o
  -4  24   2       29.18       36.92      3.48 o
  -3  24   2        4.19        3.04      3.03 o
  -2  24   2        0.10        0.10      2.67 o
  -1  24   2      195.46      200.67      6.55 o
   0  24   2        4.86        2.89      2.93 o
   1  24   2       29.89       30.19      3.50 o
   2  24   2        0.00        2.39      3.24 o
   3  24   2        0.15        1.74      2.92 o
   4  24   2        7.85       12.65      4.01 o
   5  24   2        0.55        0.26      3.81 o
   6  24   2       24.84       40.88      5.05 o
   7  24   2       91.67       84.33      6.46 o
  -8  25   2        1.59       -3.82      5.17 o
  -7  25   2        1.86       -0.33      4.91 o
  -6  25   2       18.21       25.45      5.45 o
  -5  25   2       58.74       71.83      4.86 o
  -4  25   2       93.50       99.42      5.24 o
  -3  25   2        9.44        0.63      3.24 o
  -2  25   2       16.13       14.78      3.62 o
  -1  25   2       16.81       13.02      3.45 o
   0  25   2        1.84        1.26      3.14 o
   1  25   2       77.66       86.78      5.48 o
   2  25   2        3.94        5.91      3.23 o
   3  25   2      226.62      249.47     10.12 o
   4  25   2       49.26       53.06      5.86 o
   5  25   2      142.65      144.63      7.38 o
   6  25   2        0.95        2.13      7.28 o
   7  25   2        0.21        1.91      9.00 o
  -7  26   2        0.44        2.91      5.41 o
  -6  26   2       12.17       23.76      9.63 o
  -5  26   2       14.41       22.65      3.98 o
  -4  26   2        0.63       -3.24      3.24 o
  -3  26   2       61.49       60.82      5.80 o
  -2  26   2       72.74       74.56      5.74 o
  -1  26   2       47.91       46.33      5.13 o
   0  26   2      103.88      104.60      5.46 o
   1  26   2       27.09       34.32      4.46 o
   2  26   2       24.43       21.53      3.86 o
   3  26   2        0.30        4.01      3.84 o
   4  26   2        1.42        1.80      4.69 o
   5  26   2        2.74       -0.37      4.36 o
   6  26   2       50.99       50.58      5.82 o
  -7  27   2        0.26        5.50      5.90 o
  -6  27   2       25.73       43.02      7.04 o
  -5  27   2        8.05        6.13      4.41 o
  -4  27   2       66.11       81.02      5.16 o
  -3  27   2        7.48       15.46      4.60 o
  -2  27   2       36.52       41.83      9.47 o
  -1  27   2        1.32       -0.96      3.91 o
   0  27   2        7.78       10.25      4.11 o
   1  27   2        3.05        2.41      3.94 o
   2  27   2        4.80        3.01      3.43 o
   3  27   2       10.29        2.91      3.80 o
   4  27   2        0.65       -3.84      3.84 o
   5  27   2        2.51       -4.24      4.24 o
  -6  28   2       12.40       14.60      6.14 o
  -5  28   2       69.70       89.17      7.61 o
  -4  28   2        2.80        0.91      4.01 o
  -3  28   2       30.46       29.58      5.84 o
  -2  28   2        9.69        4.06      4.46 o
  -1  28   2       14.19       15.02      4.60 o
   0  28   2        0.06       -0.01      4.77 o
   1  28   2        0.54       -3.91      3.91 o
   2  28   2        0.01       -3.23      3.23 o
   3  28   2        2.19        3.79      4.03 o
   4  28   2        2.47        3.67      4.38 o
   5  28   2        1.04       -2.71      5.39 o
  -5  29   2        0.26       -0.09      6.72 o
  -4  29   2       18.91       42.31      6.28 o
  -3  29   2       49.53       69.19      7.57 o
  -2  29   2       27.73       28.46      7.83 o
  -1  29   2       23.33       23.20      5.95 o
   0  29   2        0.26       -2.08      4.75 o
   1  29   2        8.92        3.01      5.18 o
   2  29   2        0.41       -2.36      4.05 o
   3  29   2        0.33       -1.76      4.09 o
   4  29   2       13.72       13.15      5.90 o
  -3  30   2        2.69        5.84      5.51 o
  -2  30   2        0.74        6.65      5.60 o
  -1  30   2        0.53       -0.57      5.24 o
   0  30   2        7.44        7.22      5.60 o
   1  30   2        0.20       -2.00      5.10 o
   2  30   2        1.12       -1.19      4.46 o
 -13   0   3       36.88       34.41      8.87 o
 -11   0   3        9.28        0.35      6.49 o
  -9   0   3      283.67      258.71     14.29 o
  -7   0   3       89.04       87.69      3.96 o
  -5   0   3        3.87       -1.62      2.64 o
  -3   0   3     4915.51     5541.64     63.60 o
  -1   0   3    11267.92    12173.81    202.29 o
   1   0   3     3723.50     3784.43     51.91 o
   3   0   3       29.52       28.24      4.72 o
   5   0   3      691.05      645.11     10.61 o
   7   0   3      627.82      630.42     14.90 o
   9   0   3      378.29      362.35     13.77 o
  11   0   3       26.17       21.93      5.96 o
 -13   1   3        2.82       -2.09      4.78 o
 -12   1   3        0.11       -4.52      4.52 o
 -11   1   3       64.97       77.08      7.17 o
 -10   1   3        7.94        5.53      4.57 o
  -9   1   3      413.94      381.05     12.24 o
  -8   1   3        2.80       -1.66      1.66 o
  -7   1   3       31.57       35.51      2.18 o
  -6   1   3      146.19      149.30      3.62 o
  -5   1   3     1635.11     1934.93     21.49 o
  -4   1   3      758.88      796.68      8.85 o
  -3   1   3      183.57      226.56      3.52 o
  -2   1   3     3088.37     3185.68     28.26 o
  -1   1   3      795.50      885.06      7.39 o
   0   1   3     2586.78     2625.05     35.35 o
   1   1   3      970.81     1151.34     15.74 o
   2   1   3       25.09       43.40      1.80 o
   3   1   3     1605.76     1545.59     17.09 o
   4   1   3      113.26      110.09      2.05 o
   5   1   3     1567.07     1657.46     15.50 o
   6   1   3      170.99      173.36      3.06 o
   7   1   3        3.60       -2.00      2.27 o
   8   1   3       18.57       20.17      2.83 o
   9   1   3       18.06       18.26      3.25 o
  10   1   3        0.03       -2.94      2.94 o
  11   1   3        0.66       -3.45      3.51 o
  12   1   3        1.00       -4.89      5.93 o
 -13   2   3       21.90       11.81      5.52 o
 -12   2   3        0.01        6.62      4.96 o
 -11   2   3      276.84      257.35     13.79 o
 -10   2   3       85.24       81.55      6.67 o
  -9   2   3      179.30      150.93      6.55 o
  -8   2   3      247.64      245.10      5.21 o
  -7   2   3        2.40        0.01      1.46 o
  -6   2   3      509.36      528.92      7.69 o
  -5   2   3     1834.94     1894.83     21.16 o
  -4   2   3       58.78       46.08      1.74 o
  -3   2   3     2926.47     3043.89     25.45 o
  -2   2   3     4903.31     5069.26     47.58 o
  -1   2   3       69.20       53.69      1.78 o
   0   2   3     1899.10     1853.49     15.47 o
   1   2   3        6.34        4.90      0.71 o
   2   2   3      798.72      858.91      9.88 o
   3   2   3       72.81       92.93      2.52 o
   4   2   3      689.57      751.57      6.96 o
   5   2   3      582.84      573.49      6.25 o
   6   2   3      172.63      156.20      3.22 o
   7   2   3      644.19      615.38     10.47 o
   8   2   3        1.61       -1.13      2.32 o
   9   2   3      118.59      120.58      5.38 o
  10   2   3       53.32       50.93      4.63 o
  11   2   3        0.57       -3.26      3.26 o
  12   2   3        4.77       -2.53      4.63 o
 -13   3   3       14.47       16.15      5.55 o
 -12   3   3        4.39        5.59      5.07 o
 -11   3   3        1.05       -4.43      4.43 o
 -10   3   3        3.46       -0.33      3.45 o
  -9   3   3      462.77      444.35     10.79 o
  -8   3   3      489.91      431.45      7.25 o
  -7   3   3       71.58       53.11      2.53 o
  -6   3   3      154.17      155.80      3.73 o
  -5   3   3      989.23     1168.35     13.96 o
  -4   3   3       24.76       24.74      1.40 o
  -3   3   3     3498.24     3625.69     43.11 o
  -2   3   3       18.80       25.37      1.17 o
  -1   3   3      498.06      585.74      5.53 o
   0   3   3     4230.51     4389.87     33.62 o
   1   3   3      256.45      244.28      2.68 o
   2   3   3      319.82      387.42      3.85 o
   3   3   3     2939.36     3116.64     30.16 o
   4   3   3        9.95       16.14      1.39 o
   5   3   3     1111.51     1125.66     12.83 o
   6   3   3        1.90       -1.55      1.55 o
   7   3   3       14.42       16.33      2.25 o
   8   3   3        0.10       -1.75      1.96 o
   9   3   3        0.27       -0.94      5.80 o
  10   3   3        0.86       -1.01      5.28 o
  11   3   3        0.48       -3.33      3.33 o
  12   3   3        0.35       -3.73      3.73 o
 -13   4   3       34.78       20.40      8.12 o
 -12   4   3       26.91       32.23      5.95 o
 -11   4   3      240.30      217.80      8.30 o
 -10   4   3      391.85      388.83     10.47 o
  -9   4   3      120.24      115.54      6.60 o
  -8   4   3      181.49      177.80      4.15 o
  -7   4   3      106.97       97.82      3.34 o
  -6   4   3        6.43        6.69      1.52 o
  -5   4   3      108.22      123.02      2.89 o
  -4   4   3     2529.67     2534.84     22.93 o
  -3   4   3     1263.49     1463.84     23.65 o
  -2   4   3     1317.84     1392.78     13.07 o
  -1   4   3      768.53      752.76      6.93 o
   0   4   3      461.24      518.54      5.34 o
   1   4   3      161.48      183.15      2.17 o
   2   4   3      186.40      184.79      2.00 o
   3   4   3       37.76       43.21      3.08 o
   4   4   3       59.60       56.57      2.23 o
   5   4   3      171.42      179.52      3.13 o
   6   4   3      738.17      704.10     10.35 o
   7   4   3      327.19      288.33      5.90 o
   8   4   3       36.02       36.61      3.41 o
   9   4   3       26.09       30.07      2.96 o
  10   4   3       48.88       49.88      8.42 o
  11   4   3       20.44       12.18      6.09 o
 -13   5   3       11.90        9.76      5.83 o
 -12   5   3       12.21       13.76      4.36 o
 -11   5   3        0.33       -0.58      6.22 o
 -10   5   3       43.54       42.09      5.06 o
  -9   5   3       19.12       12.44      3.90 o
  -8   5   3      189.45      197.79      4.83 o
  -7   5   3      219.57      213.10      3.96 o
  -6   5   3        4.19        5.32      1.38 o
  -5   5   3     3867.04     4019.22     38.70 o
  -4   5   3     1517.27     1608.78     18.02 o
  -3   5   3     2947.13     2858.65     30.42 o
  -2   5   3      367.77      401.81      4.76 o
  -1   5   3      308.34      323.68      3.87 o
   0   5   3     2180.57     2318.54     19.41 o
   1   5   3     1113.52     1230.66     10.03 o
   2   5   3      811.29      811.30      7.87 o
   3   5   3     1958.84     1968.25     15.63 o
   4   5   3     1394.69     1461.60     13.68 o
   5   5   3      666.88      729.89     21.27 o
   6   5   3       25.71       24.38      2.11 o
   7   5   3      144.12      150.92      4.32 o
   8   5   3       31.44       25.51      2.63 o
   9   5   3        7.26        2.46      3.23 o
  10   5   3       18.53       16.68      3.77 o
  11   5   3        1.31       -3.21      3.21 o
 -13   6   3       61.39       71.00      7.86 o
 -12   6   3       22.48       25.49      4.69 o
 -11   6   3       30.84       21.96      7.89 o
 -10   6   3       45.45       53.44      5.73 o
  -9   6   3      135.89      140.68      6.51 o
  -8   6   3       13.30       11.54      1.79 o
  -7   6   3        0.09        0.55      1.43 o
  -6   6   3      312.19      293.13      4.55 o
  -5   6   3       53.51       52.98      1.95 o
  -4   6   3       64.00       63.26      2.05 o
  -3   6   3      267.68      293.45      4.20 o
  -2   6   3     4328.41     4451.18     39.13 o
  -1   6   3      277.40      319.20      3.69 o
   0   6   3      779.45      722.01      6.81 o
   1   6   3       13.73       19.13      0.87 o
   2   6   3      511.84      395.29      4.15 o
   3   6   3     1309.60     1385.20     12.06 o
   4   6   3       44.15       72.60      1.77 o
   5   6   3        0.91       -0.15      1.14 o
   6   6   3      348.27      315.78      5.30 o
   7   6   3        3.93        3.64      1.69 o
   8   6   3      100.62      101.89      4.10 o
   9   6   3        0.02        0.42      2.44 o
  10   6   3       99.80      101.26      4.85 o
  11   6   3       18.62       11.64      3.70 o
 -13   7   3       15.25       19.57      4.99 o
 -12   7   3       42.10       45.74      5.51 o
 -11   7   3        8.41       -3.24      3.68 o
 -10   7   3       39.73       39.15      4.52 o
  -9   7   3       50.49       45.30      4.63 o
  -8   7   3       86.34       85.63      3.02 o
  -7   7   3        5.62        8.87      1.65 o
  -6   7   3     1394.55     1389.77     14.11 o
  -5   7   3      260.48      284.99      4.63 o
  -4   7   3     1528.93     1680.88     17.37 o
  -3   7   3        0.40        0.84      0.88 o
  -2   7   3      763.79      845.29      9.46 o
  -1   7   3      271.71      307.11      3.75 o
   0   7   3      944.92      999.91      9.15 o
   1   7   3      188.57      192.91      2.78 o
   2   7   3      492.29      440.22      4.69 o
   3   7   3      215.23      238.20      3.58 o
   4   7   3      364.28      338.09      4.18 o
   5   7   3       36.80       61.75      3.35 o
   6   7   3      106.23      111.58      2.96 o
   7   7   3        5.65        6.88      2.03 o
   8   7   3        9.94       14.27      2.58 o
   9   7   3        1.67       -1.41      2.60 o
  10   7   3      150.80      167.85      5.96 o
  11   7   3        3.12        4.82      3.83 o
 -13   8   3       26.56       25.76      5.40 o
 -12   8   3       47.24       56.26      7.22 o
 -11   8   3        2.63       -3.51      3.51 o
 -10   8   3        0.74       -1.77      3.35 o
  -9   8   3       47.16       35.84      3.52 o
  -8   8   3      917.24      888.93     10.45 o
  -7   8   3      349.86      355.07      5.54 o
  -6   8   3      863.54      873.04      9.82 o
  -5   8   3      424.07      413.93      5.99 o
  -4   8   3      682.20      654.91      8.00 o
  -3   8   3      148.65      141.49      3.40 o
  -2   8   3      567.48      558.59      6.95 o
  -1   8   3     2623.95     2799.26     23.67 o
   0   8   3      271.73      331.14      3.94 o
   1   8   3     1199.96     1286.36     10.89 o
   2   8   3       95.69       86.70      1.86 o
   3   8   3       67.26       50.84      2.33 o
   4   8   3        3.73        3.71      0.96 o
   5   8   3        3.77        3.75      1.12 o
   6   8   3       77.81       76.48      3.17 o
   7   8   3        6.00        6.21      2.11 o
   8   8   3      179.12      180.64      5.35 o
   9   8   3        0.60       -2.45      2.45 o
  10   8   3       36.12       45.63      3.94 o
  11   8   3       11.33        6.09      3.24 o
 -13   9   3        1.99        1.47      4.90 o
 -12   9   3        2.79       -1.55      4.78 o
 -11   9   3       15.26       14.51      4.33 o
 -10   9   3        0.51        1.61      3.03 o
  -9   9   3        6.83        4.95      2.85 o
  -8   9   3      490.88      496.79      7.22 o
  -7   9   3       44.11       38.32      2.28 o
  -6   9   3     1785.27     1789.49     17.70 o
  -5   9   3     1730.40     1742.87     18.44 o
  -4   9   3      542.37      508.14      6.72 o
  -3   9   3      170.91      198.08      4.14 o
  -2   9   3      827.70      819.26      9.53 o
  -1   9   3     4452.74     4887.07     43.04 o
   0   9   3       10.78       16.13      1.84 o
   1   9   3       22.53       22.17      1.06 o
   2   9   3      613.59      609.89      6.34 o
   3   9   3      218.17      278.56      3.71 o
   4   9   3      259.71      238.57      3.77 o
   5   9   3        5.26        7.93      1.41 o
   6   9   3      182.03      196.06      4.43 o
   7   9   3        0.39       -2.02      2.02 o
   8   9   3        2.14        5.60      2.58 o
   9   9   3       27.04       26.58      3.29 o
  10   9   3      142.01      163.47      6.27 o
  11   9   3       27.74       36.34      4.07 o
 -13  10   3       13.76       16.72      5.40 o
 -12  10   3       45.44       49.40      5.62 o
 -11  10   3      100.24      106.16      6.65 o
 -10  10   3       79.41       68.50      5.61 o
  -9  10   3       67.03       68.99      4.85 o
  -8  10   3      656.70      677.16      9.53 o
  -7  10   3       49.98       54.58      2.68 o
  -6  10   3      463.16      473.59      7.18 o
  -5  10   3       15.22       13.73      1.76 o
  -4  10   3       52.01       47.99      2.06 o
  -3  10   3     1005.60     1067.20     13.19 o
  -2  10   3      294.28      363.92      5.33 o
  -1  10   3      671.40      702.34      7.97 o
   0  10   3      459.34      482.61      5.44 o
   1  10   3       14.05       25.66      1.21 o
   2  10   3     1154.11     1295.61     11.28 o
   3  10   3        7.36       15.36      1.34 o
   4  10   3       63.46       54.95      1.84 o
   5  10   3        4.09        6.84      1.53 o
   6  10   3      491.08      471.86      8.54 o
   7  10   3       81.90       78.78      3.78 o
   8  10   3      154.45      156.85      5.28 o
   9  10   3        2.39        3.77      2.86 o
  10  10   3       11.92       19.49      3.53 o
  11  10   3        2.88        8.21      3.42 o
 -13  11   3        4.92       11.50      7.68 o
 -12  11   3        2.46        0.27      4.37 o
 -11  11   3        0.44       -0.75      3.98 o
 -10  11   3       44.17       33.54      4.84 o
  -9  11   3        0.02       -2.42      2.61 o
  -8  11   3       29.50       26.77      2.94 o
  -7  11   3      167.15      154.68      4.04 o
  -6  11   3     1322.16     1262.72     14.61 o
  -5  11   3      995.90      949.45     11.40 o
  -4  11   3      100.09       74.04      2.52 o
  -3  11   3      212.11      222.27      6.23 o
  -2  11   3       10.68       14.31      1.45 o
  -1  11   3      319.09      320.17      4.62 o
   0  11   3      554.01      609.80      7.05 o
   1  11   3      135.97      113.22      2.41 o
   2  11   3     1572.17     1595.77     13.68 o
   3  11   3      408.45      389.67      5.28 o
   4  11   3        1.45        1.25      1.11 o
   5  11   3      134.59      119.40      3.75 o
   6  11   3        5.66        8.51      2.34 o
   7  11   3       96.60       94.50      4.21 o
   8  11   3        0.00       -1.75      2.40 o
   9  11   3       18.53       13.31      3.16 o
  10  11   3       37.09       43.47      4.13 o
  11  11   3        2.86        2.97      3.42 o
 -12  12   3       19.95       17.57      5.15 o
 -11  12   3       18.58       22.45      4.83 o
 -10  12   3        1.70       -3.68      3.68 o
  -9  12   3       18.24       21.52      3.37 o
  -8  12   3        1.03       -1.20      2.31 o
  -7  12   3      737.01      764.83      9.60 o
  -6  12   3      125.90      119.21      4.55 o
  -5  12   3        8.99        7.25      1.78 o
  -4  12   3      387.50      410.05      6.18 o
  -3  12   3      404.56      401.56      6.71 o
  -2  12   3       60.59       59.63      2.30 o
  -1  12   3      594.42      538.14      7.19 o
   0  12   3      284.18      279.83      4.29 o
   1  12   3       68.00       79.70      2.38 o
   2  12   3       93.95       99.03      2.58 o
   3  12   3       13.77       13.62      1.39 o
   4  12   3      359.55      325.88      4.97 o
   5  12   3      297.80      296.09      6.96 o
   6  12   3      113.47      133.42      4.68 o
   7  12   3       19.98       14.33      2.77 o
   8  12   3       23.71       20.96      3.18 o
   9  12   3        5.59        3.84      2.97 o
  10  12   3        8.67        7.96      3.46 o
  11  12   3        0.18       -3.69      3.69 o
 -12  13   3        2.40        0.27      4.65 o
 -11  13   3       12.00       12.37      4.76 o
 -10  13   3       64.73       66.93      6.90 o
  -9  13   3       17.38       22.30      3.56 o
  -8  13   3       32.51       32.84      3.03 o
  -7  13   3      757.64      729.54     10.22 o
  -6  13   3      781.93      740.60     10.11 o
  -5  13   3      887.58      879.61     11.11 o
  -4  13   3       82.03       79.67      2.88 o
  -3  13   3        0.69       -1.45      1.46 o
  -2  13   3       78.44       80.21      2.89 o
  -1  13   3      333.86      309.07      5.12 o
   0  13   3       14.91       13.52      1.40 o
   1  13   3     1482.20     1414.77     14.76 o
   2  13   3       45.07       52.89      1.97 o
   3  13   3      237.18      221.50      3.86 o
   4  13   3        0.04       -1.31      1.31 o
   5  13   3       82.36       74.96      3.70 o
   6  13   3        0.59        1.79      2.28 o
   7  13   3       54.93       45.43      4.37 o
   8  13   3        7.91        9.39      3.01 o
   9  13   3        0.40       -1.83      2.98 o
  10  13   3       18.41       20.43      3.87 o
 -12  14   3        7.39        8.18      5.20 o
 -11  14   3        8.87       14.61      5.01 o
 -10  14   3       27.47       33.28      5.18 o
  -9  14   3      165.26      175.25      7.95 o
  -8  14   3        4.20        2.03      2.41 o
  -7  14   3      121.77      140.23      5.13 o
  -6  14   3       21.99       16.40      2.42 o
  -5  14   3      172.50      160.22      4.35 o
  -4  14   3       53.27       47.56      2.52 o
  -3  14   3      292.25      268.94      6.27 o
  -2  14   3      263.82      252.51      4.82 o
  -1  14   3      310.84      293.78      5.15 o
   0  14   3       58.83       61.75      2.47 o
   1  14   3      438.62      415.43      5.85 o
   2  14   3       15.53       12.32      1.49 o
   3  14   3      620.51      586.75      7.51 o
   4  14   3        5.20        1.93      1.80 o
   5  14   3       50.01       54.79      3.48 o
   6  14   3       22.65        8.60      2.64 o
   7  14   3       14.91       14.45      4.02 o
   8  14   3       42.80       50.05      3.98 o
   9  14   3       61.82       68.41      4.76 o
  10  14   3       13.62       21.09      3.95 o
 -12  15   3        1.70        2.72      5.21 o
 -11  15   3        0.01        1.51      4.73 o
 -10  15   3        2.11        3.19      4.26 o
  -9  15   3       47.23       55.03      5.52 o
  -8  15   3        2.22        1.44      2.75 o
  -7  15   3      501.19      513.63      8.45 o
  -6  15   3       77.53       79.62      3.49 o
  -5  15   3      183.28      174.37      4.55 o
  -4  15   3        5.25        0.09      1.71 o
  -3  15   3        0.85       -1.84      1.84 o
  -2  15   3      576.44      543.62      7.89 o
  -1  15   3       30.40       30.44      2.11 o
   0  15   3      430.64      409.52      6.41 o
   1  15   3       68.08       83.26      2.91 o
   2  15   3        6.96        3.17      1.55 o
   3  15   3       17.42       19.07      3.69 o
   4  15   3        1.94       -1.91      1.91 o
   5  15   3      325.33      322.93      7.52 o
   6  15   3        0.00        1.21      2.46 o
   7  15   3      169.47      159.68      5.76 o
   8  15   3        4.03        3.86      3.10 o
   9  15   3        0.36       -3.21      3.21 o
  10  15   3        0.51       -1.24      3.57 o
 -11  16   3        2.16        0.79      4.61 o
 -10  16   3        0.05       -2.17      4.18 o
  -9  16   3       36.64       33.47      5.04 o
  -8  16   3       26.73       29.68      3.20 o
  -7  16   3        1.51        2.29      2.14 o
  -6  16   3        1.69       -1.98      1.98 o
  -5  16   3      496.79      439.31      7.36 o
  -4  16   3      229.85      224.29      5.59 o
  -3  16   3       53.80       53.99      2.82 o
  -2  16   3      436.64      365.38      6.34 o
  -1  16   3      296.63      288.28      5.55 o
   0  16   3       42.24       54.42      2.77 o
   1  16   3      502.63      511.53      7.66 o
   2  16   3      707.64      673.30      8.57 o
   3  16   3      103.78      100.52      3.61 o
   4  16   3       16.11       10.84      2.63 o
   5  16   3        0.47        2.57      2.36 o
   6  16   3        9.74       10.99      3.03 o
   7  16   3       65.64       67.88      4.48 o
   8  16   3        7.70        8.79      3.30 o
   9  16   3      118.83      115.43      5.89 o
  10  16   3        1.31       -1.42      3.71 o
 -11  17   3       14.95       11.63      5.33 o
 -10  17   3        1.23        1.69      4.64 o
  -9  17   3       57.53       65.69      6.00 o
  -8  17   3        8.53        9.20      3.26 o
  -7  17   3       49.54       45.09      3.34 o
  -6  17   3       54.75       51.38      3.13 o
  -5  17   3        0.80        1.76      2.08 o
  -4  17   3       69.30       64.98      3.58 o
  -3  17   3        6.49        7.63      2.07 o
  -2  17   3        2.73        0.75      1.87 o
  -1  17   3       33.00       34.68      2.67 o
   0  17   3      203.11      198.29      4.85 o
   1  17   3       51.25       46.00      2.72 o
   2  17   3       89.70       94.70      3.63 o
   3  17   3       54.86       53.18      3.15 o
   4  17   3       36.73       37.26      4.16 o
   5  17   3        9.51        8.31      2.85 o
   6  17   3       62.02       58.27      4.24 o
   7  17   3       60.76       54.96      4.35 o
   8  17   3        8.19        5.67      3.38 o
   9  17   3        1.03        1.85      3.73 o
 -11  18   3       11.18       16.33      5.77 o
 -10  18   3       13.21       15.45      5.23 o
  -9  18   3       32.53       35.34      5.39 o
  -8  18   3       95.27      115.01      7.00 o
  -7  18   3       25.89       37.82      3.44 o
  -6  18   3       11.93        5.48      2.36 o
  -5  18   3      280.81      231.39      5.49 o
  -4  18   3        5.98        4.53      2.42 o
  -3  18   3      387.03      361.31      6.84 o
  -2  18   3       29.06       25.91      2.70 o
  -1  18   3      756.65      747.88     10.44 o
   0  18   3       25.11       30.86      2.69 o
   1  18   3       27.70       21.74      2.57 o
   2  18   3       91.18      107.73      4.06 o
   3  18   3      130.15      122.68      4.96 o
   4  18   3        0.95       -1.68      2.73 o
   5  18   3      157.27      160.09      6.05 o
   6  18   3       22.71       22.53      3.55 o
   7  18   3       16.93       13.13      3.63 o
   8  18   3       23.90       24.38      5.07 o
   9  18   3       30.83       32.73      4.56 o
 -11  19   3        7.46        7.45      5.73 o
 -10  19   3        9.94        8.70      5.19 o
  -9  19   3       36.26       42.79      6.02 o
  -8  19   3       19.27       23.37      4.89 o
  -7  19   3        8.30        0.93      2.63 o
  -6  19   3       29.36       31.83      2.97 o
  -5  19   3        0.20       -2.03      2.03 o
  -4  19   3      178.64      167.14      5.91 o
  -3  19   3        0.47        1.48      2.19 o
  -2  19   3       88.87       80.40      3.66 o
  -1  19   3      244.91      236.13      5.63 o
   0  19   3      159.61      162.98      4.80 o
   1  19   3        3.58       -1.84      2.46 o
   2  19   3     1831.41     1768.70     20.16 o
   3  19   3        0.08       -0.59      2.26 o
   4  19   3       51.48       46.70      3.92 o
   5  19   3      206.25      212.88      6.91 o
   6  19   3        0.10        1.90      3.25 o
   7  19   3       24.53       27.15      4.12 o
   8  19   3        0.75        1.17      3.56 o
   9  19   3        8.86       10.36      4.16 o
 -10  20   3       66.50       85.61     10.05 o
  -9  20   3       49.97       55.94      7.94 o
  -8  20   3      102.36      115.12      7.34 o
  -7  20   3       12.29        8.67      4.97 o
  -6  20   3       16.25       16.59      2.82 o
  -5  20   3        4.31        0.89      2.27 o
  -4  20   3       32.54       30.74      3.35 o
  -3  20   3      103.13       93.49      4.05 o
  -2  20   3      501.11      500.04      8.51 o
  -1  20   3        2.21        4.31      2.40 o
   0  20   3      142.03      119.65      6.22 o
   1  20   3       16.05       14.60      2.81 o
   2  20   3      189.10      211.00      5.55 o
   3  20   3       25.24       19.42      2.85 o
   4  20   3        6.65        6.37      3.48 o
   5  20   3       14.40        8.92      3.39 o
   6  20   3       20.92       12.41      3.54 o
   7  20   3       16.51       11.27      3.81 o
   8  20   3       36.77       38.34      5.38 o
 -10  21   3        1.63        5.91      5.67 o
  -9  21   3       13.36       17.30      5.33 o
  -8  21   3       23.14       18.83      6.44 o
  -7  21   3        0.91       -2.39      3.26 o
  -6  21   3      146.53      143.05      5.56 o
  -5  21   3        0.82       -0.49      2.34 o
  -4  21   3       26.22       25.91      3.37 o
  -3  21   3       30.70       35.29      3.24 o
  -2  21   3       13.96       17.19      2.74 o
  -1  21   3      179.62      162.88      5.15 o
   0  21   3        0.89        0.38      2.52 o
   1  21   3       73.62       66.91      3.95 o
   2  21   3      100.94       97.10      5.24 o
   3  21   3       10.97        7.12      2.70 o
   4  21   3      136.14      132.97      6.07 o
   5  21   3      193.57      200.65      7.24 o
   6  21   3        7.70        1.09      3.54 o
   7  21   3       17.88       19.51      4.18 o
   8  21   3        0.05        0.70      4.11 o
  -9  22   3       19.84       16.16      5.54 o
  -8  22   3       26.56       30.00      5.58 o
  -7  22   3       68.51       76.47      5.48 o
  -6  22   3        5.41       12.94      3.23 o
  -5  22   3       11.19       12.49      2.77 o
  -4  22   3      195.03      181.80      6.14 o
  -3  22   3       25.81       26.14      3.02 o
  -2  22   3      195.71      198.06      5.61 o
  -1  22   3        6.44        1.91      2.60 o
   0  22   3        1.05       -2.09      2.60 o
   1  22   3       32.71       23.02      3.18 o
   2  22   3       76.41       75.47      4.17 o
   3  22   3       21.22       20.88      3.66 o
   4  22   3       32.18       31.54      4.00 o
   5  22   3       78.93       84.69      6.34 o
   6  22   3       14.98       18.06      4.24 o
   7  22   3        0.25       -3.64      3.64 o
   8  22   3       33.49       39.45      8.69 o
  -9  23   3        0.50       -1.52      5.41 o
  -8  23   3        7.75       -1.64      4.88 o
  -7  23   3        1.03       -1.03      4.47 o
  -6  23   3      138.58      152.94      6.72 o
  -5  23   3        1.32       -2.12      2.64 o
  -4  23   3        6.25       12.98      3.31 o
  -3  23   3       38.22       46.22      3.60 o
  -2  23   3        7.92        6.07      2.72 o
  -1  23   3       17.84       13.80      3.11 o
   0  23   3        3.81        1.73      2.79 o
   1  23   3       26.07       22.55      3.57 o
   2  23   3       58.02       66.30      4.19 o
   3  23   3        4.82       -0.59      3.17 o
   4  23   3       21.91       18.26      3.93 o
   5  23   3        1.09       -0.34      3.50 o
   6  23   3        4.95        5.57      4.07 o
   7  23   3        0.00       -3.80      3.80 o
  -8  24   3        0.44       -3.33      4.86 o
  -7  24   3        2.95        1.10      4.85 o
  -6  24   3        0.06       -3.07      3.68 o
  -5  24   3       10.20       12.73      3.45 o
  -4  24   3       69.83       68.96      4.14 o
  -3  24   3        4.17        5.40      3.16 o
  -2  24   3      301.58      292.88      7.89 o
  -1  24   3        2.98        9.92      3.21 o
   0  24   3       10.07       12.15      3.21 o
   1  24   3        0.71       -3.09      3.09 o
   2  24   3       84.56       91.83      4.83 o
   3  24   3        4.08       -2.29      3.38 o
   4  24   3        3.09        3.16      3.84 o
   5  24   3        0.13       -0.66      3.95 o
   6  24   3       94.03       87.50      6.25 o
   7  24   3       15.58       12.05      4.87 o
  -8  25   3       21.24       18.93      6.18 o
  -7  25   3        3.24       -1.95      4.93 o
  -6  25   3        9.27       14.33      4.28 o
  -5  25   3        8.92        0.37      5.63 o
  -4  25   3       32.76       36.66      3.75 o
  -3  25   3        0.75       -3.66      3.66 o
  -2  25   3       24.32       18.51      3.78 o
  -1  25   3        3.16       -2.70      3.06 o
   0  25   3       17.59       15.27      3.83 o
   1  25   3       25.24       24.16      4.12 o
   2  25   3       85.52       86.04      5.04 o
   3  25   3       55.45       65.92      5.79 o
   4  25   3        6.95        3.58      3.93 o
   5  25   3        0.79        2.82      5.30 o
   6  25   3        3.88        0.30      4.30 o
  -7  26   3       27.04       23.20      6.26 o
  -6  26   3       31.21       39.03      5.23 o
  -5  26   3        2.48        4.54      4.16 o
  -4  26   3        0.12       -1.91      3.09 o
  -3  26   3       49.92       52.37      5.41 o
  -2  26   3        2.24       -0.82      4.07 o
  -1  26   3       41.73       41.64      4.27 o
   0  26   3        5.21        4.41      3.70 o
   1  26   3       36.44       43.14      4.74 o
   2  26   3        1.43       -1.61      3.65 o
   3  26   3        4.69        3.13      4.48 o
   4  26   3       17.98        8.64      4.34 o
   5  26   3       37.48       29.95      5.23 o
   6  26   3        2.39        0.31      6.58 o
  -7  27   3        3.31        9.23      5.85 o
  -6  27   3       13.18       23.81      5.27 o
  -5  27   3        2.10        6.32      5.13 o
  -4  27   3       14.85       25.20      5.60 o
  -3  27   3       12.89       16.51      4.64 o
  -2  27   3        5.01        2.68      4.29 o
  -1  27   3        2.66       -1.13      3.91 o
   0  27   3       19.49       31.57      4.79 o
   1  27   3        2.51        1.29      4.01 o
   2  27   3       10.53        7.60      4.28 o
   3  27   3        9.12        2.02      4.06 o
   4  27   3        6.67        7.96      4.38 o
   5  27   3        7.08        5.82      4.73 o
  -6  28   3       37.81       45.84      8.75 o
  -5  28   3        2.11        7.37      5.55 o
  -4  28   3        2.60        0.93      7.61 o
  -3  28   3       21.91       27.88      5.11 o
  -2  28   3       14.04       14.30      4.60 o
  -1  28   3       18.55       29.71      5.89 o
   0  28   3       23.21       23.63      4.84 o
   1  28   3       52.16       65.57      5.78 o
   2  28   3        3.96       -1.86      4.06 o
   3  28   3        2.85       -0.94      3.98 o
   4  28   3        8.82        5.87      4.76 o
  -5  29   3       40.89       51.52      7.17 o
  -4  29   3       11.56       14.97      6.05 o
  -3  29   3        8.04        9.43      5.45 o
  -2  29   3        7.49       12.03      6.06 o
  -1  29   3       35.52       45.57      6.91 o
   0  29   3        1.09       -1.39      4.96 o
   1  29   3       12.32       12.71      4.66 o
   2  29   3       27.16       26.04      5.13 o
   3  29   3        0.88       -4.29      4.29 o
  -3  30   3        2.19        1.93      8.96 o
  -2  30   3        1.28       -1.55      5.30 o
  -1  30   3       46.15       59.74      7.08 o
   0  30   3        3.58        0.62      5.70 o
   1  30   3        9.29       12.00      5.60 o
 -12   0   4       34.34       24.71      8.82 o
 -10   0   4      985.97      881.14     30.66 o
  -8   0   4       31.73       26.33      3.85 o
  -6   0   4       31.10       25.17      2.59 o
  -4   0   4        9.53       21.29      2.13 o
  -2   0   4     1595.43     1454.66     17.97 o
   0   0   4      162.34      122.32      2.78 o
   2   0   4     1367.44     1321.89     19.26 o
   4   0   4      574.65      549.67     20.87 o
   6   0   4      984.17      931.83     45.00 o
   8   0   4      440.31      425.29     13.68 o
  10   0   4       81.29       74.65      6.93 o
 -13   1   4        2.21        6.93      5.51 o
 -12   1   4        0.06       -4.51      4.51 o
 -11   1   4        0.29        5.13      4.98 o
 -10   1   4      172.69      156.48      9.19 o
  -9   1   4        4.77       -2.27      2.27 o
  -8   1   4      363.93      336.33      6.54 o
  -7   1   4        1.02       -0.33      1.49 o
  -6   1   4      583.45      661.96      9.27 o
  -5   1   4      320.69      344.83      5.72 o
  -4   1   4      705.70      704.78      8.12 o
  -3   1   4      914.63     1001.29     11.36 o
  -2   1   4     2115.56     2186.28     19.86 o
  -1   1   4      840.71      827.94      7.59 o
   0   1   4      548.10      628.71      6.84 o
   1   1   4      265.19      280.24      4.09 o
   2   1   4      838.19      803.81      9.43 o
   3   1   4      525.07      535.34      6.76 o
   4   1   4     3338.63     3425.00     36.55 o
   5   1   4        5.50        5.61      0.86 o
   6   1   4       27.42       22.87      2.24 o
   7   1   4        0.59       -1.04      1.73 o
   8   1   4       10.26        7.68      3.16 o
   9   1   4        1.11       -1.56      2.46 o
  10   1   4       26.43       20.42      3.54 o
  11   1   4        5.36        0.81      3.10 o
 -13   2   4        0.07       -5.01      5.01 o
 -12   2   4      100.58      101.90      8.39 o
 -11   2   4      144.91      131.11     19.15 o
 -10   2   4      489.43      440.18     14.20 o
  -9   2   4      147.42      132.34      4.52 o
  -8   2   4       13.88        7.34      2.24 o
  -7   2   4        5.63       -0.63      1.55 o
  -6   2   4      273.67      258.74      5.10 o
  -5   2   4      631.49      703.28      8.40 o
  -4   2   4       55.22       82.43      2.09 o
  -3   2   4     2007.96     2176.46     20.04 o
  -2   2   4      885.01      856.40      8.55 o
  -1   2   4      968.79      987.95      8.36 o
   0   2   4       62.69       72.09      1.51 o
   1   2   4     2452.88     2501.74     20.88 o
   2   2   4      236.79      227.92      3.15 o
   3   2   4     4567.65     4798.19     50.20 o
   4   2   4      111.16      128.71      4.09 o
   5   2   4        3.69        1.95      1.70 o
   6   2   4      408.17      409.71      6.24 o
   7   2   4       59.84       58.26      3.07 o
   8   2   4      133.73      131.74      5.51 o
   9   2   4        3.27       -1.88      2.37 o
  10   2   4       39.29       35.51      3.66 o
  11   2   4        0.91        3.49      3.17 o
 -13   3   4        3.73        1.91      5.25 o
 -12   3   4       47.58       41.13     14.14 o
 -11   3   4       33.77       38.95      6.07 o
 -10   3   4      411.80      391.45     11.10 o
  -9   3   4      284.78      275.01      7.52 o
  -8   3   4       12.01        3.77      2.00 o
  -7   3   4      151.28      158.73      4.17 o
  -6   3   4       99.07       68.17      2.86 o
  -5   3   4      167.60      183.60      3.39 o
  -4   3   4      119.63      125.46      3.30 o
  -3   3   4      847.74      852.43     11.15 o
  -2   3   4     1340.43     1441.91     13.55 o
  -1   3   4      498.84      569.58      5.25 o
   0   3   4     1158.57     1255.54     11.68 o
   1   3   4        4.93       11.96      0.90 o
   2   3   4     3832.63     4015.36     35.43 o
   3   3   4       63.67       86.01      7.39 o
   4   3   4     1880.66     1785.24     19.99 o
   5   3   4       36.92       41.66      2.73 o
   6   3   4        2.20        1.00      2.57 o
   7   3   4        4.03        1.57      2.83 o
   8   3   4        6.45        4.34      2.51 o
   9   3   4        5.26        2.05      2.79 o
  10   3   4       46.73       55.44      5.07 o
  11   3   4       12.73        5.67      4.63 o
 -13   4   4       28.29       30.86      6.49 o
 -12   4   4       68.83       70.64     12.44 o
 -11   4   4       56.13       58.45      5.38 o
 -10   4   4       52.59       58.36      5.24 o
  -9   4   4        1.66       -2.40      2.40 o
  -8   4   4       14.29        8.85      2.37 o
  -7   4   4      169.84      170.55      7.06 o
  -6   4   4       81.00       89.64      3.41 o
  -5   4   4       91.45       98.85      2.50 o
  -4   4   4       71.92       73.81      2.91 o
  -3   4   4     2631.32     2681.77     28.85 o
  -2   4   4       51.49       74.30      1.71 o
  -1   4   4      747.19      716.31      7.89 o
   0   4   4     1162.11     1096.06      9.79 o
   1   4   4     3563.83     3679.54     30.39 o
   2   4   4     2271.19     2266.66     18.00 o
   3   4   4     1103.50     1198.87     10.68 o
   4   4   4      598.08      634.87      6.24 o
   5   4   4      567.97      531.90      6.75 o
   6   4   4       15.24       11.98      1.67 o
   7   4   4      157.65      153.41      6.19 o
   8   4   4       39.92       48.19      4.37 o
   9   4   4       26.87       29.47      5.06 o
  10   4   4        4.69        3.74      6.74 o
  11   4   4        5.22        3.72      7.35 o
 -13   5   4        3.13        7.48      5.74 o
 -12   5   4       15.20       14.54      4.58 o
 -11   5   4       10.64        8.47      4.73 o
 -10   5   4      151.00      143.32      6.99 o
  -9   5   4      735.70      752.76     13.35 o
  -8   5   4      499.59      476.99      7.41 o
  -7   5   4      126.55       99.18      5.61 o
  -6   5   4        3.27        5.62      2.46 o
  -5   5   4      334.83      353.19      7.99 o
  -4   5   4      189.80      171.74      4.25 o
  -3   5   4     5825.29     6150.72     66.11 o
  -2   5   4      884.94      916.14     10.09 o
  -1   5   4      176.49      206.97      3.25 o
   0   5   4        2.27        7.86      0.82 o
   1   5   4      268.01      287.55      3.29 o
   2   5   4     1721.27     1821.66     14.55 o
   3   5   4      137.75      169.68      2.48 o
   4   5   4     1676.44     1691.01     15.68 o
   5   5   4       70.39       68.73      2.04 o
   6   5   4      202.41      207.14      5.82 o
   7   5   4       10.39       15.88      1.83 o
   8   5   4       53.95       54.67      3.01 o
   9   5   4        0.45       -2.29      2.29 o
  10   5   4       66.09       63.16      4.49 o
  11   5   4       16.76       18.99      3.68 o
 -13   6   4       10.45        9.68      5.93 o
 -12   6   4        0.37        2.32      4.14 o
 -11   6   4       39.82       46.00      5.10 o
 -10   6   4       20.18       18.15      4.02 o
  -9   6   4      185.54      174.23      7.43 o
  -8   6   4        0.05        1.77      1.96 o
  -7   6   4       91.25      102.38      6.64 o
  -6   6   4      494.91      502.70      7.86 o
  -5   6   4       83.35       85.76      2.53 o
  -4   6   4      184.97      213.73      4.83 o
  -3   6   4     3468.17     3715.21     43.87 o
  -2   6   4     1577.55     1859.80     17.29 o
  -1   6   4      620.36      639.26      7.38 o
   0   6   4      102.59      134.79      2.69 o
   1   6   4     1347.90     1602.60     13.09 o
   2   6   4       52.89       70.05      1.76 o
   3   6   4        5.24        6.60      1.41 o
   4   6   4      415.12      445.87      5.15 o
   5   6   4      642.48      584.81      7.09 o
   6   6   4       84.03       86.73      2.57 o
   7   6   4      200.45      190.43      4.78 o
   8   6   4        5.67        5.98      2.81 o
   9   6   4      137.57      140.94      4.84 o
  10   6   4        4.72        3.33      4.49 o
  11   6   4       10.53       13.26      3.59 o
 -13   7   4       12.24       16.62      4.99 o
 -12   7   4        0.14       -1.76      4.91 o
 -11   7   4        7.22        2.48      3.74 o
 -10   7   4      105.02       88.25      5.89 o
  -9   7   4      565.99      536.58     10.51 o
  -8   7   4      765.63      752.31     10.39 o
  -7   7   4     2391.37     2377.89     22.84 o
  -6   7   4        0.61        0.42      1.35 o
  -5   7   4       47.01       49.99      2.01 o
  -4   7   4      323.34      441.45      6.06 o
  -3   7   4      333.78      425.38      6.51 o
  -2   7   4     1684.15     1871.76     17.64 o
  -1   7   4      999.71     1061.34      9.91 o
   0   7   4     3739.96     3995.71     31.17 o
   1   7   4     1200.80     1088.05      9.93 o
   2   7   4      297.61      287.81      4.08 o
   3   7   4       72.65       49.07      1.45 o
   4   7   4      412.35      457.44      5.40 o
   5   7   4      107.73      111.56      2.75 o
   6   7   4      321.85      299.30      5.16 o
   7   7   4        4.52        1.04      2.17 o
   8   7   4       39.52       50.45      3.10 o
   9   7   4       94.46       98.35      4.57 o
  10   7   4       48.80       53.19      3.79 o
  11   7   4       22.97       25.82      7.32 o
 -13   8   4       17.40       19.73      5.25 o
 -12   8   4       34.86       29.15      5.24 o
 -11   8   4        8.26       12.76      4.24 o
 -10   8   4       49.82       41.79      4.84 o
  -9   8   4       30.00       27.64      4.82 o
  -8   8   4        1.98        0.01      1.99 o
  -7   8   4      494.42      492.44      6.95 o
  -6   8   4      322.45      361.41      5.95 o
  -5   8   4      682.97      733.88      9.04 o
  -4   8   4      446.19      474.44      6.32 o
  -3   8   4      525.06      556.55      7.95 o
  -2   8   4      325.76      344.03      5.15 o
  -1   8   4      169.40      152.64      2.68 o
   0   8   4        1.74        5.29      0.89 o
   1   8   4        2.87        2.01      0.59 o
   2   8   4      112.54      132.06      2.33 o
   3   8   4        0.37        0.65      0.82 o
   4   8   4       23.79       18.27      1.62 o
   5   8   4      402.56      395.32      5.62 o
   6   8   4        2.24        1.13      1.89 o
   7   8   4       72.96       77.14      3.50 o
   8   8   4       12.76       14.09      3.74 o
   9   8   4       79.69       83.03      5.86 o
  10   8   4       12.44       14.56      3.02 o
  11   8   4        5.19        6.00      4.08 o
 -13   9   4        0.11        0.55      5.57 o
 -12   9   4        7.91        4.68      5.85 o
 -11   9   4        1.25       -3.72      3.72 o
 -10   9   4        1.10       -0.70      4.12 o
  -9   9   4       84.71       75.57      4.40 o
  -8   9   4       47.85       45.23      4.34 o
  -7   9   4      475.74      484.06      6.90 o
  -6   9   4        3.89        3.99      1.84 o
  -5   9   4       58.38       56.63      2.30 o
  -4   9   4      448.13      439.35      6.10 o
  -3   9   4      881.03      965.75     12.19 o
  -2   9   4     1812.20     2031.83     20.72 o
  -1   9   4      554.65      565.18      6.18 o
   0   9   4      618.57      650.37      6.74 o
   1   9   4     2106.25     2087.34     18.14 o
   2   9   4        3.84       12.19      0.97 o
   3   9   4     1110.68     1171.08     11.77 o
   4   9   4        8.39       13.00      1.34 o
   5   9   4      339.10      331.86      5.62 o
   6   9   4        7.03        5.58      1.96 o
   7   9   4        0.50       -2.97      2.97 o
   8   9   4        2.77        2.32      2.37 o
   9   9   4      138.15      147.53      5.31 o
  10   9   4        3.47        1.29      2.97 o
  11   9   4       32.17       40.36      9.84 o
 -13  10   4        6.53        7.07      7.26 o
 -12  10   4        1.25        5.90      4.37 o
 -11  10   4        4.04        3.11      4.08 o
 -10  10   4        0.51       -3.43      3.43 o
  -9  10   4      257.00      258.69      7.34 o
  -8  10   4       27.06       28.59      2.41 o
  -7  10   4      167.18      161.41      4.98 o
  -6  10   4      220.55      215.46      4.65 o
  -5  10   4      204.23      181.90      3.93 o
  -4  10   4       90.41       75.69      2.48 o
  -3  10   4      108.26       87.59      2.97 o
  -2  10   4       46.09       38.88      2.04 o
  -1  10   4      362.24      387.45      5.17 o
   0  10   4      130.80      106.87      2.38 o
   1  10   4     1769.09     1861.48     15.59 o
   2  10   4      163.83      166.12      2.87 o
   3  10   4       36.79       42.06      1.75 o
   4  10   4        3.65        3.48      1.48 o
   5  10   4       13.22       17.99      1.88 o
   6  10   4       26.93       25.05      2.47 o
   7  10   4       17.96       15.74      2.88 o
   8  10   4       37.67       40.27      3.28 o
   9  10   4       14.60       14.55      5.82 o
  10  10   4        5.19       -0.81      4.58 o
 -13  11   4        0.29       -4.07      4.96 o
 -12  11   4        0.24       -5.18      5.18 o
 -11  11   4       30.73       28.50      5.16 o
 -10  11   4        8.48        7.14      5.18 o
  -9  11   4       38.04       38.38      3.77 o
  -8  11   4       61.59       64.55      2.98 o
  -7  11   4      147.71      158.85      5.40 o
  -6  11   4     1179.84     1214.81     14.27 o
  -5  11   4        4.43        6.47      1.66 o
  -4  11   4     1251.28     1130.41     12.89 o
  -3  11   4      211.63      218.59      4.69 o
  -2  11   4     1002.63     1070.49     12.25 o
  -1  11   4      409.17      437.59      5.75 o
   0  11   4      116.00      152.83      2.89 o
   1  11   4     1730.50     1748.19     14.90 o
   2  11   4       39.71       37.10      1.63 o
   3  11   4       68.98       67.51      2.11 o
   4  11   4      394.36      377.20      7.29 o
   5  11   4       33.81       31.74      2.61 o
   6  11   4       67.57       70.08      3.59 o
   7  11   4        1.35       -2.06      2.06 o
   8  11   4        3.22        2.62      2.60 o
   9  11   4       23.52       24.96      3.43 o
  10  11   4       11.32       13.22      3.34 o
 -12  12   4        0.57       -0.11      4.45 o
 -11  12   4        5.61        3.82      5.47 o
 -10  12   4        4.72        2.40      3.97 o
  -9  12   4        5.11        8.21      3.18 o
  -8  12   4       67.05       59.45      2.91 o
  -7  12   4      248.78      226.39      5.19 o
  -6  12   4      225.79      222.38      4.94 o
  -5  12   4      297.05      275.85      5.22 o
  -4  12   4       79.32       88.44      2.95 o
  -3  12   4       39.91       26.57      2.35 o
  -2  12   4      489.70      499.71      7.07 o
  -1  12   4      633.79      651.44      7.76 o
   0  12   4      416.27      414.65      5.58 o
   1  12   4        7.71       16.01      1.53 o
   2  12   4      318.12      314.20      4.20 o
   3  12   4       57.31       68.57      2.43 o
   4  12   4      152.78      144.91      4.97 o
   5  12   4       17.01       10.88      2.21 o
   6  12   4        7.69       13.20      2.50 o
   7  12   4       40.53       40.47      5.53 o
   8  12   4        0.59       -4.43      4.51 o
   9  12   4       11.59       14.01      3.22 o
  10  12   4        1.97        5.88      3.23 o
 -12  13   4        7.91       14.17      5.35 o
 -11  13   4        9.22        0.13      5.45 o
 -10  13   4        9.51        4.09      4.20 o
  -9  13   4      140.36      158.28      7.49 o
  -8  13   4       85.67       83.70      4.15 o
  -7  13   4      165.04      170.54      4.72 o
  -6  13   4     1173.83     1121.23     13.64 o
  -5  13   4       18.05       18.25      2.11 o
  -4  13   4       77.57       92.86      3.71 o
  -3  13   4       12.11        5.55      1.77 o
  -2  13   4        0.47        2.10      1.47 o
  -1  13   4      204.65      190.50      4.05 o
   0  13   4       79.21       65.89      2.39 o
   1  13   4       28.51       27.68      1.92 o
   2  13   4      689.10      662.35      7.04 o
   3  13   4       18.12       18.98      1.87 o
   4  13   4      284.65      255.57      6.07 o
   5  13   4        5.61        4.66      2.39 o
   6  13   4        5.12        3.58      2.34 o
   7  13   4       10.90       11.10      2.76 o
   8  13   4        5.69       -1.45      2.83 o
   9  13   4       34.29       36.27      3.87 o
  10  13   4       24.96       30.41      3.96 o
 -12  14   4       45.01       51.88      6.45 o
 -11  14   4        0.04       -6.05      6.05 o
 -10  14   4       48.19       45.45      7.27 o
  -9  14   4       79.93       74.71      8.75 o
  -8  14   4       61.88       73.55      4.61 o
  -7  14   4      187.19      176.97      4.75 o
  -6  14   4      127.86      102.56      3.79 o
  -5  14   4       13.97       15.23      3.11 o
  -4  14   4       26.62       29.50      2.60 o
  -3  14   4      142.86      158.54      4.49 o
  -2  14   4      458.54      476.23      7.17 o
  -1  14   4      410.89      412.97      6.46 o
   0  14   4      381.50      368.10      5.57 o
   1  14   4      699.71      701.83      7.95 o
   2  14   4      376.24      388.28      5.42 o
   3  14   4      920.10      895.31     12.65 o
   4  14   4       15.60       21.03      3.18 o
   5  14   4        1.34       -2.12      2.12 o
   6  14   4        0.93       -1.28      3.07 o
   7  14   4       68.80       63.98      5.70 o
   8  14   4       25.92       23.84      3.44 o
   9  14   4       19.23       20.55      4.88 o
  10  14   4        2.75        3.10      3.52 o
 -12  15   4        0.03        6.27      5.40 o
 -11  15   4        5.79        0.64      5.39 o
 -10  15   4        1.49        3.17      4.57 o
  -9  15   4        0.30        3.64      4.07 o
  -8  15   4       32.44       44.66      4.42 o
  -7  15   4       16.47       12.22      2.37 o
  -6  15   4      271.06      250.78      5.56 o
  -5  15   4       26.67       21.15      2.61 o
  -4  15   4      141.75      144.04      4.60 o
  -3  15   4       72.21       68.01      3.27 o
  -2  15   4      218.91      181.52      4.46 o
  -1  15   4       95.28       77.68      3.76 o
   0  15   4      224.32      202.37      4.52 o
   1  15   4      165.01      196.35      4.00 o
   2  15   4     1236.04     1220.16     14.29 o
   3  15   4      383.20      346.90      6.66 o
   4  15   4      261.16      239.59      6.32 o
   5  15   4        0.04       -0.42      2.31 o
   6  15   4      120.65      123.29      6.90 o
   7  15   4        4.98        4.32      2.89 o
   8  15   4        7.36        8.76      3.23 o
   9  15   4        2.91        1.87      3.86 o
 -12  16   4       47.66       54.57      6.87 o
 -11  16   4        1.88       -0.27      4.61 o
 -10  16   4      109.71      126.48      7.81 o
  -9  16   4       29.63       25.01      4.82 o
  -8  16   4      108.73      103.74      5.39 o
  -7  16   4        4.25        0.26      3.08 o
  -6  16   4        2.96        1.47      2.04 o
  -5  16   4       40.64       43.17      2.83 o
  -4  16   4       23.48       20.77      2.63 o
  -3  16   4        2.99        1.19      1.94 o
  -2  16   4       95.24       99.08      3.97 o
  -1  16   4      104.66      106.88      3.73 o
   0  16   4        1.24       13.53      2.34 o
   1  16   4      998.64      964.45     11.15 o
   2  16   4       15.52       16.12      2.29 o
   3  16   4       74.90       81.66      3.63 o
   4  16   4       21.65       21.61      2.81 o
   5  16   4        8.95        7.94      2.64 o
   6  16   4       79.12       85.37      4.64 o
   7  16   4       30.57       30.79      3.76 o
   8  16   4      165.68      157.35      6.30 o
   9  16   4        0.88        1.26      3.48 o
 -11  17   4        1.27       -6.39      6.60 o
 -10  17   4        0.86        1.34      4.67 o
  -9  17   4        7.65        8.14      6.48 o
  -8  17   4        5.12        3.02      3.27 o
  -7  17   4       56.04       51.59      3.82 o
  -6  17   4      362.94      351.46      6.79 o
  -5  17   4       95.90       93.17      3.65 o
  -4  17   4      217.39      188.12      5.85 o
  -3  17   4      113.73      116.17      4.46 o
  -2  17   4       42.13       35.58      3.52 o
  -1  17   4      438.90      414.05      7.04 o
   0  17   4     2598.73     2437.82     25.77 o
   1  17   4       11.27       17.32      2.32 o
   2  17   4      344.88      325.73      6.17 o
   3  17   4       57.53       55.74      3.80 o
   4  17   4        5.82        2.30      2.57 o
   5  17   4       87.65       68.66      4.21 o
   6  17   4        0.03        5.00      2.98 o
   7  17   4       35.99       33.77      3.86 o
   8  17   4        2.02        4.45      3.44 o
   9  17   4       19.73       14.46      4.06 o
 -11  18   4        0.59        1.28      5.35 o
 -10  18   4       40.05       42.27      6.18 o
  -9  18   4        2.75       -0.87      4.99 o
  -8  18   4        3.58        6.55      3.44 o
  -7  18   4        2.40        3.09      2.98 o
  -6  18   4        0.01       -0.40      2.18 o
  -5  18   4      119.56      113.43      4.16 o
  -4  18   4       35.73       37.36      4.58 o
  -3  18   4      196.39      197.41      6.21 o
  -2  18   4       47.04       44.35      3.01 o
  -1  18   4       35.80       34.84      2.78 o
   0  18   4       38.38       52.19      3.48 o
   1  18   4        1.53        1.64      2.32 o
   2  18   4      104.40      108.57      4.45 o
   3  18   4       75.13       74.44      4.25 o
   4  18   4       81.15       82.82      7.81 o
   5  18   4        9.55        4.24      3.06 o
   6  18   4      114.85      132.33      7.51 o
   7  18   4       35.72       33.37      4.10 o
   8  18   4       80.60       99.22      6.68 o
   9  18   4        4.19       -0.68      3.89 o
 -11  19   4       15.15        9.35      5.89 o
 -10  19   4        3.79        5.79      4.96 o
  -9  19   4        5.51        4.73      4.54 o
  -8  19   4       12.66       16.75      3.95 o
  -7  19   4       77.57       75.83      4.96 o
  -6  19   4      137.90      129.09      5.84 o
  -5  19   4       19.33       25.62      2.75 o
  -4  19   4      169.39      154.61      5.31 o
  -3  19   4       39.95       47.40      3.52 o
  -2  19   4        3.35        1.89      2.31 o
  -1  19   4      112.67      109.56      4.14 o
   0  19   4       92.27       81.00      3.92 o
   1  19   4      245.37      219.58      5.99 o
   2  19   4      280.39      269.11      6.59 o
   3  19   4       18.77       16.76      3.20 o
   4  19   4        6.24        5.95      2.90 o
   5  19   4       26.42       28.04      3.75 o
   6  19   4        7.48        2.04      3.28 o
   7  19   4        2.20       -3.30      3.30 o
   8  19   4       20.66       16.88      4.19 o
 -10  20   4        0.32       -3.08      5.04 o
  -9  20   4        1.05       -1.08      4.72 o
  -8  20   4       13.25       11.81      3.96 o
  -7  20   4       10.66        4.11      3.43 o
  -6  20   4        3.20        1.45      2.92 o
  -5  20   4       14.65        9.63      2.47 o
  -4  20   4        0.34       -0.34      2.54 o
  -3  20   4      145.38      144.64      5.34 o
  -2  20   4        1.95        0.86      2.35 o
  -1  20   4      380.79      363.70      7.06 o
   0  20   4        2.04        2.48      2.45 o
   1  20   4      567.07      573.32     11.05 o
   2  20   4        2.00        4.58      2.55 o
   3  20   4        9.87        6.06      3.05 o
   4  20   4        2.06        2.28      2.99 o
   5  20   4        0.05       -2.51      2.95 o
   6  20   4       47.43       39.36      4.47 o
   7  20   4       16.44       18.18      4.23 o
   8  20   4        5.60        5.91      3.92 o
 -10  21   4        1.19        2.46      5.44 o
  -9  21   4       19.67       25.59      5.86 o
  -8  21   4       16.30       16.90      5.07 o
  -7  21   4       17.29       23.66      5.32 o
  -6  21   4       16.22       10.32      3.25 o
  -5  21   4        1.02       -2.19      2.19 o
  -4  21   4        5.70        8.59      2.90 o
  -3  21   4        0.03        2.65      2.87 o
  -2  21   4      190.76      160.87      5.10 o
  -1  21   4        1.31        2.18      2.67 o
   0  21   4       49.31       49.13      3.69 o
   1  21   4       46.64       55.12      4.10 o
   2  21   4       38.07       42.47      4.67 o
   3  21   4       54.36       53.28      4.34 o
   4  21   4       66.60       60.08      4.76 o
   5  21   4       25.66       23.56      4.03 o
   6  21   4        0.00       -3.41      3.41 o
   7  21   4        3.02        3.30      3.91 o
   8  21   4        6.01       -2.50      4.41 o
  -9  22   4       32.74       16.64      5.89 o
  -8  22   4        0.04        2.96      4.86 o
  -7  22   4        6.25        3.72      3.91 o
  -6  22   4        0.59        0.08      3.48 o
  -5  22   4       76.60       77.28      3.94 o
  -4  22   4        6.40        6.28      3.02 o
  -3  22   4      125.64      124.99      7.19 o
  -2  22   4        2.31        5.29      3.01 o
  -1  22   4      231.05      226.81      6.61 o
   0  22   4        3.53       -0.61      2.60 o
   1  22   4       72.40       62.66      4.03 o
   2  22   4        3.57        1.75      3.07 o
   3  22   4       12.38        8.90      3.41 o
   4  22   4        0.02       -0.74      3.40 o
   5  22   4       23.29       32.07      4.41 o
   6  22   4       29.16       21.01      4.38 o
   7  22   4       17.59       14.26      4.44 o
  -9  23   4       28.52       37.02      6.92 o
  -8  23   4        6.40        6.42      5.35 o
  -7  23   4       72.12       90.95      7.28 o
  -6  23   4        4.08        5.11      3.84 o
  -5  23   4        6.97        9.80      3.55 o
  -4  23   4        1.08        1.49      3.16 o
  -3  23   4        0.49        0.30      3.41 o
  -2  23   4       30.10       21.66      4.05 o
  -1  23   4       12.14       17.59      3.17 o
   0  23   4       16.89        8.93      3.41 o
   1  23   4       17.13       23.42      3.39 o
   2  23   4        0.37       -2.74      3.03 o
   3  23   4        8.78        5.80      3.53 o
   4  23   4       29.66       36.90      4.88 o
   5  23   4        5.28        6.12      4.12 o
   6  23   4        0.70       -3.72      5.48 o
   7  23   4        0.10       -4.04      4.56 o
  -8  24   4       16.25       14.74      5.71 o
  -7  24   4        0.52       -3.87      3.97 o
  -6  24   4       29.78       27.82      4.66 o
  -5  24   4       42.64       45.20      4.51 o
  -4  24   4      127.95      137.24      6.82 o
  -3  24   4      170.58      160.37      7.02 o
  -2  24   4        2.28        3.38      3.15 o
  -1  24   4       30.98       29.55      3.74 o
   0  24   4        5.98        6.21      3.40 o
   1  24   4       11.11       10.75      3.19 o
   2  24   4        0.01       -0.68      3.24 o
   3  24   4       88.29      100.66      5.94 o
   4  24   4       48.51       53.35      5.15 o
   5  24   4       82.29       95.44      9.48 o
   6  24   4       21.55       18.63      4.69 o
  -8  25   4        3.53       -3.43      6.47 o
  -7  25   4        0.71       -4.14      4.14 o
  -6  25   4        5.25       -2.49      3.87 o
  -5  25   4       30.29       40.32      4.99 o
  -4  25   4       16.05       16.46      4.35 o
  -3  25   4       40.58       38.29      5.00 o
  -2  25   4        0.26       -3.11      3.11 o
  -1  25   4        0.83       -3.44      3.44 o
   0  25   4        8.29        4.61      3.61 o
   1  25   4        2.70        1.08      3.58 o
   2  25   4        0.95        1.83      3.70 o
   3  25   4       14.19       19.37      4.38 o
   4  25   4        0.04        2.35      4.05 o
   5  25   4        1.47        8.96      4.33 o
   6  25   4        0.26       -3.65      4.76 o
  -7  26   4       28.69       34.28      6.69 o
  -6  26   4        6.27       -1.62      4.91 o
  -5  26   4        3.35        7.33      4.94 o
  -4  26   4       17.18       11.18      5.09 o
  -3  26   4       83.20       97.77      9.30 o
  -2  26   4       58.28       62.85      4.96 o
  -1  26   4       27.86       29.28      4.56 o
   0  26   4      118.31      129.28      6.59 o
   1  26   4        0.26        3.77      3.73 o
   2  26   4       24.14       22.09      4.45 o
   3  26   4       14.65        6.94      4.16 o
   4  26   4       15.57       18.55      4.66 o
   5  26   4       46.93       45.48      5.63 o
  -6  27   4        0.05       -0.65      5.32 o
  -5  27   4        2.04        4.82      5.16 o
  -4  27   4        1.67       -4.02      4.11 o
  -3  27   4       17.06       38.56      5.14 o
  -2  27   4        2.72        8.65      5.12 o
  -1  27   4       47.02       44.31      5.76 o
   0  27   4        2.81        2.60      4.04 o
   1  27   4        0.76        2.67      3.92 o
   2  27   4       33.13       36.50      4.95 o
   3  27   4        7.76        6.41      4.15 o
   4  27   4       24.89       26.05      5.17 o
  -6  28   4       15.55       30.67      9.79 o
  -5  28   4        0.66        4.47      5.34 o
  -4  28   4       15.89       21.54      5.93 o
  -3  28   4       84.18       83.83      7.50 o
  -2  28   4      104.76      119.01      8.07 o
  -1  28   4        1.33       -2.38      4.67 o
   0  28   4       13.30       18.63      4.75 o
   1  28   4        0.53        3.96      4.06 o
   2  28   4        3.56        2.93      4.22 o
   3  28   4        4.17        1.28      4.46 o
  -4  29   4       13.94       17.32      5.86 o
  -3  29   4        0.73        1.11      5.20 o
  -2  29   4        0.58        3.87      5.37 o
  -1  29   4       19.99       20.79      5.63 o
   0  29   4        5.46        0.53      4.98 o
   1  29   4        3.54       -2.42      4.17 o
   2  29   4        0.53       -3.53      4.42 o
  -2  30   4       17.30       22.70      6.21 o
  -1  30   4        5.67        1.00      5.52 o
   0  30   4        1.83        1.97      6.55 o
 -13   0   5       75.78       72.71     11.65 o
 -11   0   5      109.40      101.65     11.43 o
  -9   0   5       44.54       26.91      4.90 o
  -7   0   5        2.07        0.22      2.57 o
  -5   0   5        5.85       10.69      2.21 o
  -3   0   5       11.90       -0.46      2.68 o
  -1   0   5        1.31       -1.22      1.22 o
   1   0   5     8654.34     9549.48    130.96 o
   3   0   5        2.24        2.91      4.68 o
   5   0   5     2517.11     2385.10     65.21 o
   7   0   5      250.89      228.56      7.28 o
   9   0   5      128.06      135.53      7.28 o
  11   0   5       16.97       14.29      4.28 o
 -14   1   5        0.07       -6.34      6.34 o
 -13   1   5       24.22        8.71      6.06 o
 -12   1   5       23.17       17.21      8.49 o
 -11   1   5       60.86       68.12      7.52 o
 -10   1   5      126.31      117.96      8.08 o
  -9   1   5      466.52      444.86      9.06 o
  -8   1   5        9.53       -0.61      2.10 o
  -7   1   5      190.07      158.34      4.35 o
  -6   1   5      149.57      126.21      3.76 o
  -5   1   5      488.21      557.27      7.14 o
  -4   1   5      469.37      418.15      6.50 o
  -3   1   5      960.09     1222.10     15.77 o
  -2   1   5     1146.53     1318.06     11.84 o
  -1   1   5      207.84      243.99      3.38 o
   0   1   5      264.06      271.05      5.54 o
   1   1   5        9.49       14.29      1.70 o
   2   1   5      360.06      364.47      4.55 o
   3   1   5      190.68      177.17      3.02 o
   4   1   5      123.24      110.47      2.36 o
   5   1   5       63.91       71.48      4.22 o
   6   1   5       49.95       45.43      3.16 o
   7   1   5       30.20       34.28      2.48 o
   8   1   5        0.06       -1.27      2.72 o
   9   1   5       24.75       25.00      2.89 o
  10   1   5        0.44       -0.45      2.42 o
  11   1   5       24.33       27.93      4.72 o
 -14   2   5        1.21       -4.91      6.33 o
 -13   2   5       22.14       29.80      6.89 o
 -12   2   5       83.84       93.64      8.38 o
 -11   2   5       96.20       93.52     10.99 o
 -10   2   5       77.77       75.48      6.98 o
  -9   2   5        0.30       -2.17      2.17 o
  -8   2   5        5.80       -0.66      2.23 o
  -7   2   5        3.10       -0.43      1.87 o
  -6   2   5       22.66       23.40      2.11 o
  -5   2   5      232.84      181.89      3.38 o
  -4   2   5     1781.50     1847.43     20.88 o
  -3   2   5     1437.02     1370.68     13.54 o
  -2   2   5     1174.67     1146.40     10.49 o
  -1   2   5       17.71        9.44      0.97 o
   0   2   5     1253.60     1267.66     11.98 o
   1   2   5      229.98      241.62      4.89 o
   2   2   5        5.95        3.05      1.44 o
   3   2   5      206.93      176.86      4.17 o
   4   2   5      332.60      335.15      5.02 o
   5   2   5     1077.99     1043.28     12.71 o
   6   2   5        4.74        6.14      3.61 o
   7   2   5      266.00      246.60      8.63 o
   8   2   5       35.90       36.26      2.70 o
   9   2   5      152.78      150.39      5.58 o
  10   2   5       32.92       38.70      4.78 o
  11   2   5       12.39       13.37      4.46 o
 -13   3   5        4.53       -2.90      5.44 o
 -12   3   5        4.19        1.36      5.18 o
 -11   3   5       27.91       27.50      5.85 o
 -10   3   5       91.95       84.28     10.76 o
  -9   3   5      289.32      262.63      6.29 o
  -8   3   5      297.70      306.27      6.98 o
  -7   3   5      566.84      517.91      9.55 o
  -6   3   5      152.32      152.85      3.34 o
  -5   3   5      110.39      107.61      3.28 o
  -4   3   5       72.01      105.45      3.49 o
  -3   3   5     2311.80     2613.48     25.96 o
  -2   3   5      276.01      269.12      3.21 o
  -1   3   5      286.20      311.43      3.74 o
   0   3   5       14.20       28.58      1.59 o
   1   3   5      498.09      621.82      6.09 o
   2   3   5       70.01       66.29      1.63 o
   3   3   5        0.29        0.37      1.38 o
   4   3   5       89.65       83.77      2.52 o
   5   3   5      341.28      334.70      7.31 o
   6   3   5       57.04       60.19      6.13 o
   7   3   5       43.56       46.12      4.19 o
   8   3   5        0.84       -2.28      3.68 o
   9   3   5       28.52       31.93      3.03 o
  10   3   5        3.45        7.39      4.77 o
  11   3   5        6.49        8.16      4.54 o
 -13   4   5       11.96       12.51      6.04 o
 -12   4   5       90.98      112.27      8.80 o
 -11   4   5       39.78       43.73      5.15 o
 -10   4   5       83.38       82.60      6.11 o
  -9   4   5       80.81       83.47      3.93 o
  -8   4   5      104.06      109.42      4.21 o
  -7   4   5        9.79        3.96      2.75 o
  -6   4   5        0.10        1.04      1.21 o
  -5   4   5       26.61       19.99      2.79 o
  -4   4   5     5847.23     6285.01     72.91 o
  -3   4   5     1090.81     1023.16     12.56 o
  -2   4   5     3408.21     3740.76     33.26 o
  -1   4   5     1927.10     1988.22     17.13 o
   0   4   5        6.45        5.63      1.43 o
   1   4   5      214.56      256.48      2.98 o
   2   4   5       21.42       30.35      1.23 o
   3   4   5       46.86       41.37      1.21 o
   4   4   5      353.24      356.54      6.28 o
   5   4   5      242.12      244.98      5.55 o
   6   4   5       25.32       27.52      2.46 o
   7   4   5      451.11      442.94      7.92 o
   8   4   5       93.01       88.88      4.97 o
   9   4   5       41.90       44.85      3.35 o
  10   4   5       44.72       40.52      4.47 o
 -13   5   5        0.09        4.01      5.58 o
 -12   5   5       16.68       21.93      4.89 o
 -11   5   5       37.56       35.99      4.89 o
 -10   5   5        1.52        2.91      4.61 o
  -9   5   5      404.85      400.88      7.18 o
  -8   5   5       54.50       66.54      3.49 o
  -7   5   5      615.22      599.90      9.48 o
  -6   5   5     1198.34     1161.48     14.77 o
  -5   5   5       20.03       14.12      1.79 o
  -4   5   5      152.49      167.71      4.56 o
  -3   5   5       99.16       94.71      2.94 o
  -2   5   5     1412.84     1642.59     15.57 o
  -1   5   5      668.60      689.85      7.41 o
   0   5   5      812.08      927.56      9.27 o
   1   5   5      115.71      128.88      2.07 o
   2   5   5      206.31      208.20      2.61 o
   3   5   5      148.86      164.50      2.43 o
   4   5   5      400.91      387.71      4.50 o
   5   5   5      135.18      140.66      3.23 o
   6   5   5       26.67       32.82      2.92 o
   7   5   5       12.98       18.17      1.79 o
   8   5   5        0.50        4.67      4.28 o
   9   5   5       26.61       34.69      3.24 o
  10   5   5       22.63       21.40      4.23 o
 -13   6   5       20.14       11.91      5.95 o
 -12   6   5       99.49      107.52      6.93 o
 -11   6   5       33.87       26.32      7.13 o
 -10   6   5       38.90       31.56      4.56 o
  -9   6   5       26.80       25.14      2.73 o
  -8   6   5       11.69       13.47      2.58 o
  -7   6   5      317.32      341.00      6.98 o
  -6   6   5      330.28      337.01      6.41 o
  -5   6   5        3.89        6.32      1.86 o
  -4   6   5      752.08      842.36     12.38 o
  -3   6   5        0.21        4.37      1.53 o
  -2   6   5     1816.69     1990.26     26.99 o
  -1   6   5      329.62      347.93      4.53 o
   0   6   5      898.68      900.51      9.15 o
   1   6   5      181.73      191.45      2.93 o
   2   6   5       24.98       31.73      1.20 o
   3   6   5        0.12       -0.90      0.90 o
   4   6   5       68.47       68.16      2.05 o
   5   6   5       61.55       60.08      3.53 o
   6   6   5      318.10      329.11      7.48 o
   7   6   5      194.67      192.33      4.70 o
   8   6   5       87.76       82.30      3.55 o
   9   6   5        0.07       -1.46      2.51 o
  10   6   5        2.25        0.27      2.80 o
 -13   7   5        3.98        2.72      4.64 o
 -12   7   5        0.00        3.18      4.39 o
 -11   7   5        0.00       -3.67      3.67 o
 -10   7   5      115.58      114.04      7.26 o
  -9   7   5       52.09       57.48      3.50 o
  -8   7   5      118.64      111.05      4.01 o
  -7   7   5     1530.72     1447.00     16.66 o
  -6   7   5        1.50        6.21      2.06 o
  -5   7   5       40.22       57.29      3.03 o
  -4   7   5       58.25       54.49      2.85 o
  -3   7   5       10.68       12.73      1.53 o
  -2   7   5      133.69      137.83      3.16 o
  -1   7   5       72.61      102.49      2.57 o
   0   7   5      119.07       96.22      2.13 o
   1   7   5      564.32      701.94      6.55 o
   2   7   5      535.26      508.86      5.96 o
   3   7   5        0.01       -0.17      0.89 o
   4   7   5      599.66      576.75      7.03 o
   5   7   5       24.36       21.06      2.47 o
   6   7   5        0.43        5.73      1.52 o
   7   7   5        2.06        3.06      2.29 o
   8   7   5        5.57        8.35      2.33 o
   9   7   5        2.40        6.27      2.94 o
  10   7   5       33.64       36.72      4.45 o
 -13   8   5        0.00       -1.47      4.67 o
 -12   8   5       82.39       93.90      6.90 o
 -11   8   5        3.03        3.44      4.12 o
 -10   8   5      157.76      147.38      7.22 o
  -9   8   5        6.41        2.61      2.42 o
  -8   8   5      396.46      401.75      7.16 o
  -7   8   5      105.98      107.28      4.48 o
  -6   8   5     2035.91     2005.84     21.55 o
  -5   8   5        9.27        8.55      1.89 o
  -4   8   5      310.47      272.09      5.33 o
  -3   8   5      829.75      876.74     10.07 o
  -2   8   5      217.19      165.70      3.44 o
  -1   8   5       42.03       64.71      1.98 o
   0   8   5      388.23      416.91      4.64 o
   1   8   5       14.91       14.68      1.32 o
   2   8   5       36.63       38.59      2.40 o
   3   8   5       24.92       26.26      2.24 o
   4   8   5        4.84        9.11      1.34 o
   5   8   5       33.29       27.55      1.85 o
   6   8   5      115.69      117.40      3.43 o
   7   8   5        0.41       -0.34      1.87 o
   8   8   5       85.14       99.85      4.53 o
   9   8   5        2.22       -0.29      2.34 o
  10   8   5       11.45       16.19      4.07 o
 -13   9   5        4.90        3.99      4.98 o
 -12   9   5       21.71       30.56      5.31 o
 -11   9   5      119.66      111.45      7.06 o
 -10   9   5       13.65       13.41      4.61 o
  -9   9   5       23.98       28.17      3.09 o
  -8   9   5        2.07        0.35      2.18 o
  -7   9   5       12.74        7.38      2.38 o
  -6   9   5       89.71       91.27      3.97 o
  -5   9   5        2.98       -0.10      1.73 o
  -4   9   5      203.95      192.86      4.53 o
  -3   9   5        0.51       -0.43      1.41 o
  -2   9   5      414.43      482.24      6.61 o
  -1   9   5      112.18       91.04      2.27 o
   0   9   5      771.09      784.55      7.55 o
   1   9   5      440.83      450.28      5.20 o
   2   9   5      501.21      521.89      5.80 o
   3   9   5       94.44       71.86      2.33 o
   4   9   5      509.37      521.07      6.86 o
   5   9   5       31.75       31.03      2.03 o
   6   9   5       50.17       49.64      4.49 o
   7   9   5        9.84        7.54      2.23 o
   8   9   5       45.38       48.19      3.30 o
   9   9   5        0.02       -1.79      3.35 o
  10   9   5       29.36       30.45      3.95 o
 -13  10   5        0.32       -3.22      5.06 o
 -12  10   5       30.12       35.27      5.57 o
 -11  10   5       32.30       31.36      8.40 o
 -10  10   5       27.44       22.78      4.47 o
  -9  10   5       95.64      105.58      4.63 o
  -8  10   5       21.99       20.68      2.64 o
  -7  10   5       21.04       23.28      2.10 o
  -6  10   5     1210.20     1181.38     13.79 o
  -5  10   5       16.19       19.49      2.24 o
  -4  10   5      326.09      309.49      4.95 o
  -3  10   5      593.90      559.26      8.35 o
  -2  10   5      153.21      151.23      3.48 o
  -1  10   5        7.60        3.07      1.22 o
   0  10   5      151.42      155.29      2.78 o
   1  10   5       84.81      106.81      2.50 o
   2  10   5       23.95       29.78      1.36 o
   3  10   5       32.78       39.39      1.77 o
   4  10   5       75.93       73.78      3.18 o
   5  10   5       36.54       30.54      2.46 o
   6  10   5        6.28        3.79      1.97 o
   7  10   5       19.33       23.40      2.61 o
   8  10   5       54.13       71.73      3.80 o
   9  10   5       11.22        8.30      3.25 o
  10  10   5        4.29        5.09      3.50 o
 -13  11   5       11.04        8.91      5.65 o
 -12  11   5        2.23       -2.83      5.33 o
 -11  11   5       10.74        9.06      4.59 o
 -10  11   5       48.47       42.48      5.28 o
  -9  11   5       29.57       30.30      3.75 o
  -8  11   5       23.57       20.30      2.71 o
  -7  11   5      718.92      710.52     10.22 o
  -6  11   5       11.06       13.46      2.00 o
  -5  11   5     1915.41     1902.76     20.35 o
  -4  11   5      135.02      134.45      3.32 o
  -3  11   5      365.82      337.66      6.14 o
  -2  11   5        5.86        3.99      1.54 o
  -1  11   5      630.66      597.66      7.27 o
   0  11   5      407.78      404.26      4.89 o
   1  11   5     1248.97     1270.43     11.41 o
   2  11   5      377.75      398.56      4.99 o
   3  11   5      147.44      132.94      3.64 o
   4  11   5      104.77      106.08      4.48 o
   5  11   5        2.85        0.56      1.96 o
   6  11   5       24.90       28.36      2.65 o
   7  11   5        1.42       -1.18      2.18 o
   8  11   5       67.13       69.15      3.92 o
   9  11   5        1.64        4.84      2.77 o
  10  11   5       15.53       15.30      5.42 o
 -12  12   5        6.85        1.25      4.75 o
 -11  12   5       28.21       25.93      5.22 o
 -10  12   5        2.89        1.48      3.86 o
  -9  12   5       19.01       20.71      3.57 o
  -8  12   5       38.26       44.95      3.20 o
  -7  12   5        2.44        6.08      2.53 o
  -6  12   5      857.71      806.04     10.56 o
  -5  12   5      275.52      278.18      5.24 o
  -4  12   5      557.08      504.31      8.37 o
  -3  12   5        2.03        3.42      1.76 o
  -2  12   5        3.98        2.70      1.60 o
  -1  12   5      276.79      255.57      4.42 o
   0  12   5        9.00        5.72      1.32 o
   1  12   5      135.88      144.16      3.01 o
   2  12   5        6.02        6.31      1.36 o
   3  12   5       44.03       35.51      2.36 o
   4  12   5       11.67       15.88      2.33 o
   5  12   5       31.45       25.13      2.70 o
   6  12   5        0.73       -0.27      2.43 o
   7  12   5       31.60       28.42      3.02 o
   8  12   5       24.85       35.05      4.01 o
   9  12   5       52.07       56.15      4.06 o
  10  12   5        1.91        5.87      3.95 o
 -12  13   5        0.01       -1.83      7.48 o
 -11  13   5        1.82       -4.35      4.35 o
 -10  13   5       23.24       21.32      5.98 o
  -9  13   5       75.93       76.68      4.90 o
  -8  13   5        1.99       -2.33      2.33 o
  -7  13   5      489.00      521.59      9.49 o
  -6  13   5       37.66       30.99      2.43 o
  -5  13   5     1077.34     1050.25     12.82 o
  -4  13   5        9.55        7.77      2.26 o
  -3  13   5      660.54      644.89      9.73 o
  -2  13   5       35.51       32.01      2.23 o
  -1  13   5     1035.24      975.59     10.87 o
   0  13   5       64.75       71.51      2.59 o
   1  13   5     2306.76     2094.24     18.98 o
   2  13   5       11.59       12.69      1.68 o
   3  13   5       17.87       10.58      2.76 o
   4  13   5      151.44      149.35      4.86 o
   5  13   5        1.03       -1.42      2.63 o
   6  13   5        0.03       -0.99      2.25 o
   7  13   5        0.16        0.46      2.54 o
   8  13   5       20.83       17.07      3.23 o
   9  13   5        7.60        8.57      4.62 o
 -12  14   5        2.18        1.72      5.10 o
 -11  14   5       41.06       53.55      6.44 o
 -10  14   5       48.44       52.42      5.67 o
  -9  14   5        2.45        7.33      3.40 o
  -8  14   5       24.10       27.94      3.04 o
  -7  14   5      127.77      130.30      5.13 o
  -6  14   5      182.85      156.75      4.69 o
  -5  14   5      106.49       91.91      3.37 o
  -4  14   5      384.77      334.68      6.86 o
  -3  14   5      266.98      275.77      6.04 o
  -2  14   5       53.61       40.58      2.45 o
  -1  14   5       29.41       22.06      2.06 o
   0  14   5      233.30      247.99      4.62 o
   1  14   5      136.84      145.10      3.82 o
   2  14   5       19.72       18.42      2.79 o
   3  14   5        0.23       -2.22      2.22 o
   4  14   5       17.74       22.62      2.86 o
   5  14   5      120.84      104.33      4.53 o
   6  14   5       42.25       38.72      3.35 o
   7  14   5      144.86      143.92      5.54 o
   8  14   5       12.27       13.11      3.67 o
   9  14   5       14.88       15.12      3.54 o
 -12  15   5        0.19       -4.44      5.17 o
 -11  15   5        0.29       -3.74      4.53 o
 -10  15   5        7.39        5.73      4.58 o
  -9  15   5       11.28       10.13      3.55 o
  -8  15   5       11.17       11.94      2.79 o
  -7  15   5      485.44      493.17      9.43 o
  -6  15   5        4.17        2.99      2.81 o
  -5  15   5        0.07       -1.70      1.70 o
  -4  15   5       38.38       24.18      2.81 o
  -3  15   5      184.47      211.64      5.44 o
  -2  15   5      130.21      114.03      4.30 o
  -1  15   5       23.94       19.70      2.15 o
   0  15   5      220.85      227.61      4.91 o
   1  15   5      854.80      844.47     10.94 o
   2  15   5      455.07      442.18      7.82 o
   3  15   5       70.26       68.17      3.91 o
   4  15   5       14.82        6.24      3.28 o
   5  15   5       37.46       30.20      3.27 o
   6  15   5        1.45        0.76      2.70 o
   7  15   5        4.17        8.95      3.43 o
   8  15   5        2.27        1.61      3.03 o
   9  15   5       14.39       14.31      3.60 o
 -12  16   5        1.74        1.99      5.61 o
 -11  16   5        9.86       12.11      5.29 o
 -10  16   5        0.00        2.73      4.40 o
  -9  16   5        2.61       -0.91      3.39 o
  -8  16   5        0.14       -0.96      3.15 o
  -7  16   5        1.14        0.35      2.76 o
  -6  16   5       23.96       16.78      2.93 o
  -5  16   5        1.17        1.88      1.91 o
  -4  16   5       55.12       30.91      3.04 o
  -3  16   5      344.14      306.77      7.71 o
  -2  16   5      418.58      375.12      6.65 o
  -1  16   5      270.86      250.16      5.42 o
   0  16   5       20.63       16.75      2.35 o
   1  16   5       10.81       23.95      3.13 o
   2  16   5       63.47       71.01      4.53 o
   3  16   5        0.82       -0.38      2.47 o
   4  16   5        1.52        5.33      2.64 o
   5  16   5       83.24       79.72      4.40 o
   6  16   5        0.25       -0.71      4.70 o
   7  16   5      128.25      133.44      5.77 o
   8  16   5        0.73       -0.71      3.06 o
   9  16   5        6.11        0.57      6.50 o
 -11  17   5       18.14       17.98      5.70 o
 -10  17   5        1.74        3.16      6.34 o
  -9  17   5        5.24        0.09      3.62 o
  -8  17   5      130.02      133.59      6.83 o
  -7  17   5       45.13       34.11      3.72 o
  -6  17   5      184.22      159.65      5.70 o
  -5  17   5        1.98       -1.90      1.90 o
  -4  17   5        2.87       -0.35      2.35 o
  -3  17   5      393.68      351.43      7.36 o
  -2  17   5        5.38        0.04      2.07 o
  -1  17   5       63.00       52.84      3.06 o
   0  17   5      125.46      125.62      4.67 o
   1  17   5       59.79       61.70      4.31 o
   2  17   5       65.11       70.09      4.16 o
   3  17   5       78.22       82.30      4.63 o
   4  17   5      119.54      118.93      5.12 o
   5  17   5        1.65        0.07      2.78 o
   6  17   5        0.01        0.29      2.91 o
   7  17   5        0.41       -2.11      3.19 o
   8  17   5       17.72       18.79      3.87 o
 -11  18   5        0.66       -3.78      5.11 o
 -10  18   5        1.39       -6.00      6.00 o
  -9  18   5        2.63       -1.11      4.42 o
  -8  18   5        9.50        6.96      3.72 o
  -7  18   5       68.23       58.27      4.32 o
  -6  18   5        2.37        2.60      2.83 o
  -5  18   5       32.16       30.86      2.73 o
  -4  18   5        0.08        0.60      2.70 o
  -3  18   5      208.71      201.99      5.98 o
  -2  18   5       82.80       81.97      3.61 o
  -1  18   5      645.12      596.58      9.95 o
   0  18   5       13.12       15.66      2.79 o
   1  18   5       78.88       66.32      3.70 o
   2  18   5      194.54      187.41      6.22 o
   3  18   5       13.53       15.78      3.11 o
   4  18   5       15.31       12.73      3.07 o
   5  18   5       88.67       94.88      5.09 o
   6  18   5       44.41       41.39      4.18 o
   7  18   5       64.85       63.01      4.94 o
   8  18   5        2.71        1.14      3.57 o
 -11  19   5       11.51       19.06      6.31 o
 -10  19   5        9.58        9.87      5.42 o
  -9  19   5        9.32        8.65      4.90 o
  -8  19   5       94.81      103.02      5.97 o
  -7  19   5       11.18       16.00      3.51 o
  -6  19   5      130.39      129.31      5.49 o
  -5  19   5        0.01       -2.50      2.50 o
  -4  19   5      157.71      150.04      5.53 o
  -3  19   5        7.61        0.60      2.58 o
  -2  19   5      113.05      117.72      4.96 o
  -1  19   5        3.39        7.20      2.58 o
   0  19   5       63.95       60.04      3.71 o
   1  19   5       59.24       67.95      3.85 o
   2  19   5       14.60       15.46      3.22 o
   3  19   5        0.16        4.34      2.93 o
   4  19   5        7.01        6.86      3.69 o
   5  19   5        8.28        8.34      3.35 o
   6  19   5       40.41       36.50      4.23 o
   7  19   5        3.44        6.86      3.65 o
   8  19   5        3.29        5.27      5.36 o
 -10  20   5       12.79       21.45      6.08 o
  -9  20   5        0.16       -3.79      4.55 o
  -8  20   5       30.36       46.65      5.06 o
  -7  20   5        3.63        2.55      3.53 o
  -6  20   5        0.01        1.43      2.90 o
  -5  20   5       15.18       13.17      3.18 o
  -4  20   5       36.44       38.28      3.62 o
  -3  20   5      182.90      157.96      5.63 o
  -2  20   5      768.74      743.39     12.12 o
  -1  20   5        8.76        5.66      2.73 o
   0  20   5      189.77      184.53      6.41 o
   1  20   5        6.98        6.70      2.73 o
   2  20   5       56.67       48.62      4.12 o
   3  20   5        6.00        4.27      3.08 o
   4  20   5       78.86       83.16      5.09 o
   5  20   5       90.27       98.84      5.79 o
   6  20   5       41.86       40.61      4.61 o
   7  20   5       65.75       74.83      5.37 o
 -10  21   5       30.78       41.45      7.01 o
  -9  21   5       13.66       13.22      5.53 o
  -8  21   5       59.09       56.94      5.49 o
  -7  21   5       54.25       45.69      4.86 o
  -6  21   5       84.44       84.26      5.07 o
  -5  21   5        0.01       -0.77      2.86 o
  -4  21   5        3.59        2.25      2.82 o
  -3  21   5        8.65       12.36      3.52 o
  -2  21   5        0.00        4.18      2.86 o
  -1  21   5        0.15        0.19      2.66 o
   0  21   5       99.10       89.64      4.94 o
   1  21   5       20.67       15.17      2.90 o
   2  21   5       10.06        8.53      3.29 o
   3  21   5       11.58       14.36      3.45 o
   4  21   5       57.31       65.76      4.95 o
   5  21   5       33.94       31.12      4.26 o
   6  21   5       26.29       23.04      4.32 o
   7  21   5        4.73        8.06      4.10 o
  -9  22   5        5.04       -3.81      5.05 o
  -8  22   5       28.93       49.24      5.34 o
  -7  22   5        8.01        2.33      4.03 o
  -6  22   5       55.40       54.70      4.68 o
  -5  22   5        2.19        2.28      3.18 o
  -4  22   5      138.06      129.62      6.24 o
  -3  22   5        1.43       -1.79      3.17 o
  -2  22   5      104.19      114.99      5.14 o
  -1  22   5       18.29       18.33      3.66 o
   0  22   5      118.74      129.90      9.85 o
   1  22   5        3.90        6.24      3.37 o
   2  22   5        5.64        0.87      3.30 o
   3  22   5        7.99        1.11      3.29 o
   4  22   5       45.06       52.54      4.78 o
   5  22   5       29.73       31.28      4.44 o
   6  22   5        7.83        6.09      4.10 o
   7  22   5        1.44        6.97      9.09 o
  -9  23   5        5.04       13.87      6.09 o
  -8  23   5       28.58       27.82      5.07 o
  -7  23   5        0.80       -0.75      4.08 o
  -6  23   5        0.15       -3.22      3.22 o
  -5  23   5      112.00      124.69      6.51 o
  -4  23   5        0.19        7.48      3.86 o
  -3  23   5        6.51        6.51      3.65 o
  -2  23   5       35.95       30.57      3.70 o
  -1  23   5        5.16        2.56      3.42 o
   0  23   5       20.37       16.56      3.71 o
   1  23   5        5.47        1.64      3.34 o
   2  23   5       63.74       61.87      5.11 o
   3  23   5        0.31       -1.15      3.53 o
   4  23   5      101.91      105.04      6.07 o
   5  23   5       24.88       34.37      4.88 o
   6  23   5        5.72       10.67      4.56 o
  -8  24   5        1.43        2.34      5.62 o
  -7  24   5       26.35       28.91      5.00 o
  -6  24   5        7.32        5.37      4.79 o
  -5  24   5        3.46        6.35      4.15 o
  -4  24   5       38.57       37.85      4.95 o
  -3  24   5        0.39       -0.02      3.93 o
  -2  24   5       57.57       61.92      5.01 o
  -1  24   5       19.96       21.74      3.95 o
   0  24   5       98.25       92.14      5.52 o
   1  24   5        0.00       -1.89      3.30 o
   2  24   5       10.28        2.16      3.65 o
   3  24   5        1.06       -3.58      3.58 o
   4  24   5       16.96       21.07      4.55 o
   5  24   5        2.34        5.96      4.14 o
  -8  25   5        2.35       -3.45      6.72 o
  -7  25   5        0.77       -3.55      4.76 o
  -6  25   5        3.12       -3.97      4.60 o
  -5  25   5       19.50       11.52      4.58 o
  -4  25   5       56.87       71.72      5.89 o
  -3  25   5        0.00        5.14      4.21 o
  -2  25   5        1.16       -3.72      3.72 o
  -1  25   5        0.39       -1.94      3.42 o
   0  25   5       12.00       16.83      4.11 o
   1  25   5        1.40        1.95      3.65 o
   2  25   5       36.88       45.31      4.91 o
   3  25   5        4.74        1.65      3.95 o
   4  25   5       24.09       22.48      5.52 o
   5  25   5        1.30        6.08      4.34 o
  -7  26   5        0.01        1.28      5.21 o
  -6  26   5        2.22       -3.16      5.02 o
  -5  26   5        0.36       -4.04      4.04 o
  -4  26   5       57.13       67.75      6.47 o
  -3  26   5       10.49       17.45      5.27 o
  -2  26   5       16.11       17.35      5.28 o
  -1  26   5       94.84      117.85      6.58 o
   0  26   5        4.40        7.66      4.85 o
   1  26   5        2.94        4.29      3.86 o
   2  26   5        0.05        0.36      3.96 o
   3  26   5        5.52        5.70      4.30 o
   4  26   5       40.32       50.98      5.54 o
  -6  27   5        0.64       -4.43      5.08 o
  -5  27   5       10.42        8.45      5.57 o
  -4  27   5        0.26       -4.91      4.91 o
  -3  27   5        0.00       -4.60      4.89 o
  -2  27   5       14.84       20.54      4.70 o
  -1  27   5       20.37       21.10      4.57 o
   0  27   5        0.01        4.77      4.14 o
   1  27   5       63.84       63.63      6.70 o
   2  27   5        0.03        4.91      4.32 o
   3  27   5       10.57       11.89      4.66 o
  -5  28   5       14.80       11.91      5.91 o
  -4  28   5       11.69       10.32      5.79 o
  -3  28   5       34.49       31.45      7.46 o
  -2  28   5        3.67        6.07      5.22 o
  -1  28   5        2.02        2.60      4.41 o
   0  28   5        1.37        1.55      4.34 o
   1  28   5       16.31       21.97      4.87 o
   2  28   5        2.71        1.49      4.58 o
  -4  29   5        0.36       -3.68      5.51 o
  -3  29   5        8.12       11.77      6.81 o
  -2  29   5       22.21       22.88      5.86 o
  -1  29   5        6.26        1.47      5.26 o
   0  29   5        9.28        6.03      4.58 o
   1  29   5        7.12        8.75      5.59 o
 -14   0   6        0.16       -2.12      9.40 o
 -12   0   6      178.07      202.06     15.88 o
 -10   0   6      242.01      257.75     10.25 o
  -8   0   6       13.22       -0.88      4.02 o
  -6   0   6      405.81      458.56     12.14 o
  -4   0   6     1315.63     1230.83     18.65 o
  -2   0   6     1953.46     1905.34     31.73 o
   0   0   6      567.77      657.61     10.70 o
   2   0   6        3.97        2.10      1.28 o
   4   0   6      597.75      577.34     22.99 o
   6   0   6      298.18      291.89     18.04 o
   8   0   6      252.86      245.74     18.18 o
 -14   1   6        0.11       -2.08      6.77 o
 -13   1   6        2.85        9.99      7.48 o
 -12   1   6        4.81       -1.51      5.32 o
 -11   1   6       48.05       40.67      6.79 o
 -10   1   6      283.73      261.62     11.14 o
  -9   1   6        0.34       -2.31      2.31 o
  -8   1   6      474.36      429.50      8.99 o
  -7   1   6       37.01       32.10      2.70 o
  -6   1   6      313.44      315.37      6.10 o
  -5   1   6      230.26      244.51      5.09 o
  -4   1   6        7.78        3.27      1.81 o
  -3   1   6        6.57        7.64      1.05 o
  -2   1   6      126.24       92.58      2.72 o
  -1   1   6        4.20        0.06      0.98 o
   0   1   6      240.97      226.32      3.78 o
   1   1   6      470.09      518.08      9.33 o
   2   1   6       11.21       16.33      1.13 o
   3   1   6       34.54       29.67      2.37 o
   4   1   6      187.69      173.82      5.41 o
   5   1   6        0.30        1.06      4.28 o
   6   1   6       13.92       14.20      7.46 o
   7   1   6       16.74       10.14      6.50 o
   8   1   6        3.81        9.46      4.11 o
   9   1   6        0.54       15.75     10.01 o
 -14   2   6        1.97       -4.06      8.43 o
 -13   2   6        2.70        3.92      9.42 o
 -12   2   6       87.33      112.84      9.22 o
 -11   2   6        5.05       10.46      5.23 o
 -10   2   6       13.13       12.97      3.16 o
  -9   2   6       22.74       11.40      2.52 o
  -8   2   6       39.33       22.72      3.43 o
  -7   2   6        9.53        6.60      2.54 o
  -6   2   6      474.00      517.32      7.11 o
  -5   2   6      202.00      221.48      4.79 o
  -4   2   6     1997.77     1970.58     20.92 o
  -3   2   6      204.14      238.23      3.52 o
  -2   2   6      698.37      784.74      7.82 o
  -1   2   6     1130.35     1242.28     12.83 o
   0   2   6       26.00       32.47      1.46 o
   1   2   6      181.40      181.07      3.98 o
   2   2   6        2.11        2.53      0.90 o
   3   2   6      208.97      216.87      3.89 o
   4   2   6      467.61      427.16      6.21 o
   5   2   6       39.14       38.25      3.68 o
   6   2   6      298.77      292.57     16.05 o
   7   2   6       32.19       49.06      3.83 o
   8   2   6      172.16      191.51     14.76 o
   9   2   6       40.50       44.32      6.88 o
 -13   3   6        2.12       -5.33      5.33 o
 -12   3   6        1.36        3.45      5.57 o
 -11   3   6      148.52      155.17      9.64 o
 -10   3   6      218.82      199.68      5.87 o
  -9   3   6        9.24        9.23      2.50 o
  -8   3   6     1729.12     1609.41     20.14 o
  -7   3   6       43.46       38.48      4.28 o
  -6   3   6      387.74      343.32      6.70 o
  -5   3   6        0.03        0.45      1.57 o
  -4   3   6      154.07      139.08      3.92 o
  -3   3   6     1527.10     1667.67     20.35 o
  -2   3   6       12.43       11.38      1.24 o
  -1   3   6      100.72      120.10      2.62 o
   0   3   6        3.76        0.78      0.74 o
   1   3   6      456.65      460.31      5.53 o
   2   3   6        9.54       10.26      1.06 o
   3   3   6      605.26      548.51      6.70 o
   4   3   6      830.98      806.76     10.41 o
   5   3   6        0.28        0.12      1.52 o
   6   3   6      199.10      190.40      6.21 o
   7   3   6       59.78       69.17      7.79 o
   8   3   6        5.23       11.47      3.36 o
   9   3   6        1.47       10.20      3.31 o
  10   3   6       42.07       52.01      4.78 o
 -13   4   6        6.59       10.26      6.25 o
 -12   4   6       11.63       19.44     10.21 o
 -11   4   6       83.15       89.22      6.32 o
 -10   4   6       56.48       52.46      3.73 o
  -9   4   6        1.44        0.97      2.28 o
  -8   4   6        0.02       -2.55      2.55 o
  -7   4   6      405.83      406.33      7.53 o
  -6   4   6        5.01        2.79      2.00 o
  -5   4   6      342.74      326.09      6.02 o
  -4   4   6      336.79      308.10      7.53 o
  -3   4   6      313.18      304.35      5.52 o
  -2   4   6      966.70     1061.81     10.09 o
  -1   4   6      705.43      627.72      6.50 o
   0   4   6       52.97       58.48      2.63 o
   1   4   6      377.43      392.26      5.53 o
   2   4   6        4.15        5.18      0.95 o
   3   4   6       29.36       38.87      1.74 o
   4   4   6      565.85      579.62      9.67 o
   5   4   6        0.52       -1.48      2.30 o
   6   4   6       60.21       63.74      5.04 o
   7   4   6      250.45      266.03      9.01 o
   8   4   6        0.22        1.87      3.33 o
   9   4   6       74.83       75.05      6.06 o
  10   4   6        2.79        1.80      9.84 o
 -13   5   6       10.07       19.75      6.59 o
 -12   5   6        9.29       11.21     10.68 o
 -11   5   6       64.99       74.35      8.60 o
 -10   5   6       43.30       41.35      3.47 o
  -9   5   6        3.90        4.50      2.54 o
  -8   5   6      473.07      447.02      8.40 o
  -7   5   6       38.80       58.24      4.38 o
  -6   5   6      293.06      295.08      6.05 o
  -5   5   6       39.41       35.65      2.59 o
  -4   5   6       42.40       31.84      3.22 o
  -3   5   6      588.54      628.38      8.84 o
  -2   5   6       44.28       44.70      1.83 o
  -1   5   6      158.05      168.45      3.02 o
   0   5   6      100.19      106.40      2.66 o
   1   5   6      531.45      562.42      7.48 o
   2   5   6       44.32       44.47      1.60 o
   3   5   6      900.68      936.56      8.89 o
   4   5   6     1153.39     1092.65     10.99 o
   5   5   6        1.59        4.11      2.08 o
   6   5   6      231.74      206.95      8.14 o
   7   5   6        9.87       11.10      3.57 o
   8   5   6       31.78       30.32      4.54 o
   9   5   6        8.49        6.69      5.03 o
  10   5   6        1.36        0.09      3.78 o
 -13   6   6       16.34       17.80      6.22 o
 -12   6   6        2.69        2.88      5.06 o
 -11   6   6      106.61      106.18      6.74 o
 -10   6   6       87.15       87.37      6.30 o
  -9   6   6       13.51       10.57      2.57 o
  -8   6   6      353.35      338.24      7.89 o
  -7   6   6      185.98      192.11      5.48 o
  -6   6   6       48.89       37.21      2.70 o
  -5   6   6      767.78      795.47     12.47 o
  -4   6   6      366.80      419.77      7.72 o
  -3   6   6     1284.70     1299.02     13.98 o
  -2   6   6      121.34      127.42      3.39 o
  -1   6   6      274.55      258.73      3.91 o
   0   6   6       45.39       53.19      2.52 o
   1   6   6      404.45      390.50      5.25 o
   2   6   6        0.05        2.26      1.03 o
   3   6   6        0.11        8.57      2.40 o
   4   6   6       30.27       41.66      1.80 o
   5   6   6       43.44       38.57      2.63 o
   6   6   6       15.37       21.12      2.40 o
   7   6   6       26.80       35.01      2.95 o
   8   6   6       13.91       16.18      4.16 o
   9   6   6       10.19       10.22      5.21 o
  10   6   6        0.83        2.38      3.93 o
 -13   7   6        1.02        0.97      4.68 o
 -12   7   6        4.16        6.12      4.61 o
 -11   7   6       33.96       31.35      4.97 o
 -10   7   6       13.60       11.36      3.38 o
  -9   7   6       29.87       38.83      2.99 o
  -8   7   6       49.96       40.84      3.83 o
  -7   7   6      297.45      307.83      8.22 o
  -6   7   6      125.18      134.40      4.35 o
  -5   7   6      760.76      735.17     11.80 o
  -4   7   6       17.68       22.88      2.33 o
  -3   7   6       68.80       74.60      3.09 o
  -2   7   6      854.83      923.94     14.46 o
  -1   7   6     1396.43     1398.73     13.81 o
   0   7   6        2.86        1.73      0.79 o
   1   7   6     1061.77     1071.59     19.71 o
   2   7   6      112.80       95.37      2.28 o
   3   7   6      558.30      563.77      7.29 o
   4   7   6      245.31      253.63      4.06 o
   5   7   6        6.52       12.24      1.44 o
   6   7   6      164.81      151.93      3.33 o
   7   7   6      107.44      104.06      4.52 o
   8   7   6        9.53       11.86      4.04 o
   9   7   6       32.42       33.80      5.16 o
  10   7   6        5.13        6.36      4.34 o
 -13   8   6       11.41        2.95      4.99 o
 -12   8   6       15.42       12.79      5.72 o
 -11   8   6        1.32       -1.28      3.95 o
 -10   8   6       12.31       12.46      3.51 o
  -9   8   6        2.00        1.02      2.33 o
  -8   8   6      122.37      115.50      4.31 o
  -7   8   6        9.44        4.77      2.68 o
  -6   8   6      129.82      105.47      5.24 o
  -5   8   6      380.96      366.42      7.69 o
  -4   8   6      290.40      309.87      6.65 o
  -3   8   6        0.19       -1.14      1.14 o
  -2   8   6        1.02        3.43      2.98 o
  -1   8   6       11.60       12.63      1.33 o
   0   8   6        7.10        8.53      1.18 o
   1   8   6      171.93      173.80      2.77 o
   2   8   6      126.78      132.15      2.69 o
   3   8   6        3.92        4.92      1.39 o
   4   8   6      544.92      506.08      7.25 o
   5   8   6       80.13       90.80      2.85 o
   6   8   6        2.11        1.37      1.74 o
   7   8   6       41.34       46.91      2.74 o
   8   8   6       12.71        7.35      4.28 o
   9   8   6        0.73        3.30      4.27 o
  10   8   6        2.59       -2.38      4.54 o
 -13   9   6       10.10       22.70      5.71 o
 -12   9   6       21.75       20.73      5.19 o
 -11   9   6        6.53        8.99      5.27 o
 -10   9   6        0.84        0.38      3.14 o
  -9   9   6      432.26      432.72      8.00 o
  -8   9   6       60.87       56.23      3.28 o
  -7   9   6     1722.01     1719.88     19.64 o
  -6   9   6       11.81        4.26      2.31 o
  -5   9   6      735.42      725.40     10.77 o
  -4   9   6      202.51      217.69      5.03 o
  -3   9   6      214.58      236.01      4.24 o
  -2   9   6       16.22       15.07      1.64 o
  -1   9   6      561.21      554.35      6.75 o
   0   9   6        0.04       -0.78      0.95 o
   1   9   6      284.52      299.56      6.04 o
   2   9   6      471.64      445.36      5.73 o
   3   9   6      518.39      484.29      7.18 o
   4   9   6       51.01       50.66      2.40 o
   5   9   6      142.77      140.96      4.15 o
   6   9   6        0.29       -0.96      1.79 o
   7   9   6        2.72        2.92      2.13 o
   8   9   6        5.15        4.26      3.61 o
   9   9   6       54.52       56.65      4.52 o
 -13  10   6        5.50        3.54      5.34 o
 -12  10   6       40.06       40.05      7.18 o
 -11  10   6        0.51        0.58      4.32 o
 -10  10   6       72.33       75.99      5.01 o
  -9  10   6       34.50       46.21      3.73 o
  -8  10   6        9.84        8.50      2.46 o
  -7  10   6       75.38       87.82      3.85 o
  -6  10   6        6.09        4.58      2.48 o
  -5  10   6      181.49      186.48      5.06 o
  -4  10   6      612.41      618.51      9.48 o
  -3  10   6      134.59      115.02      3.69 o
  -2  10   6      437.58      436.55      6.47 o
  -1  10   6        1.29        0.38      1.15 o
   0  10   6      107.41      104.03      3.02 o
   1  10   6      679.24      654.70      8.03 o
   2  10   6       42.49       42.05      3.22 o
   3  10   6       12.96       14.54      1.92 o
   4  10   6       36.93       28.73      4.21 o
   5  10   6       10.97        6.21      2.09 o
   6  10   6       20.39       17.31      2.34 o
   7  10   6       89.50       93.20      4.76 o
   8  10   6        0.22       -0.49      3.28 o
   9  10   6        0.31       -2.81      2.96 o
 -13  11   6       45.51       53.93      6.80 o
 -12  11   6        7.16        5.96      7.71 o
 -11  11   6        3.18       -3.50      4.18 o
 -10  11   6       16.55       22.98      4.04 o
  -9  11   6      176.22      176.06      5.86 o
  -8  11   6        0.02       -2.26      2.26 o
  -7  11   6      591.19      557.48      9.80 o
  -6  11   6       64.55       58.68      3.61 o
  -5  11   6        8.22       10.66      2.48 o
  -4  11   6        9.60       16.43      1.75 o
  -3  11   6      115.93      101.91      3.67 o
  -2  11   6        0.65        1.07      1.63 o
  -1  11   6      548.82      497.28      6.17 o
   0  11   6      362.24      353.36      4.65 o
   1  11   6      802.87      779.03      8.31 o
   2  11   6      121.27      122.54      3.73 o
   3  11   6      168.72      164.12      4.71 o
   4  11   6      182.48      186.14      5.08 o
   5  11   6        5.28        3.91      2.04 o
   6  11   6       31.97       28.33      2.71 o
   7  11   6        0.96        0.01      2.25 o
   8  11   6        7.83        4.08      2.58 o
   9  11   6       24.95       24.50      3.78 o
 -12  12   6        0.29       -0.09      4.81 o
 -11  12   6        7.59        3.27      4.53 o
 -10  12   6        1.16        2.63      3.42 o
  -9  12   6        6.96        6.61      2.99 o
  -8  12   6        4.86        6.77      2.61 o
  -7  12   6      324.86      310.46      7.35 o
  -6  12   6       12.06        6.93      2.56 o
  -5  12   6       87.13       91.34      3.97 o
  -4  12   6      815.65      786.42     11.51 o
  -3  12   6       74.09       69.71      3.18 o
  -2  12   6      949.07      952.46     12.67 o
  -1  12   6      734.31      738.00      8.83 o
   0  12   6       81.71      104.75      2.98 o
   1  12   6       16.90       28.59      2.02 o
   2  12   6       12.65       11.16      2.34 o
   3  12   6       20.00       25.69      2.67 o
   4  12   6       30.00       26.38      2.75 o
   5  12   6        0.02        0.80      2.08 o
   6  12   6       21.80       18.23      2.74 o
   7  12   6       17.43       17.61      2.84 o
   8  12   6        6.20        3.29      2.74 o
   9  12   6        0.45        3.10      3.32 o
 -12  13   6        7.91        9.38      5.58 o
 -11  13   6        1.05        4.77      4.74 o
 -10  13   6       85.85       97.85      6.89 o
  -9  13   6       19.98       23.56      3.58 o
  -8  13   6      117.98      118.85      4.69 o
  -7  13   6      173.87      171.81      5.84 o
  -6  13   6        0.07       -0.10      2.51 o
  -5  13   6      263.30      264.03      6.37 o
  -4  13   6       80.69       95.04      5.86 o
  -3  13   6        0.95        1.24      2.04 o
  -2  13   6       42.68       39.34      2.73 o
  -1  13   6       83.65       84.87      3.03 o
   0  13   6     1284.26     1273.06     13.56 o
   1  13   6      524.88      519.28      7.65 o
   2  13   6      541.31      496.77      9.23 o
   3  13   6      187.96      195.46      5.67 o
   4  13   6       79.63       81.69      4.12 o
   5  13   6        5.15        3.90      2.37 o
   6  13   6        6.66        3.55      2.80 o
   7  13   6        1.08       -1.72      2.53 o
   8  13   6       13.36       10.49      2.97 o
   9  13   6        4.25        3.41      3.54 o
 -12  14   6        3.27        2.36      5.26 o
 -11  14   6        0.14       -3.59      4.93 o
 -10  14   6        9.55       21.32      5.04 o
  -9  14   6        1.51       -3.34      3.34 o
  -8  14   6        8.83        9.99      2.97 o
  -7  14   6       40.11       40.28      3.55 o
  -6  14   6      138.79      152.39      5.74 o
  -5  14   6      312.39      287.31      6.76 o
  -4  14   6       11.02        4.55      2.40 o
  -3  14   6        1.51        0.72      2.13 o
  -2  14   6      342.87      327.03      6.55 o
  -1  14   6        0.00       -1.11      1.74 o
   0  14   6      202.66      196.60      4.74 o
   1  14   6      155.90      155.74      4.78 o
   2  14   6      152.00      162.18      5.41 o
   3  14   6      426.74      389.28      8.19 o
   4  14   6      182.74      172.34      5.58 o
   5  14   6       12.98        3.85      2.53 o
   6  14   6       83.82       88.22      4.50 o
   7  14   6        2.08       -2.64      2.64 o
   8  14   6        4.61        4.27      3.58 o
 -12  15   6       39.52       45.79      6.72 o
 -11  15   6        0.00       -4.80      4.80 o
 -10  15   6      119.46      120.74      7.79 o
  -9  15   6       42.44       40.97      4.63 o
  -8  15   6      307.68      325.41      7.41 o
  -7  15   6       14.73       18.54      3.20 o
  -6  15   6       67.52       75.84      4.15 o
  -5  15   6       72.53       61.38      3.70 o
  -4  15   6      437.21      404.08      8.07 o
  -3  15   6       16.00       11.29      2.61 o
  -2  15   6       34.75       31.96      2.86 o
  -1  15   6        0.02        0.64      1.98 o
   0  15   6       65.56       58.91      3.04 o
   1  15   6      107.13      109.52      4.20 o
   2  15   6      226.09      251.26      6.60 o
   3  15   6       32.54       37.98      3.39 o
   4  15   6       75.94       74.89      7.36 o
   5  15   6        1.40       -2.48      2.48 o
   6  15   6       12.00       10.39      3.08 o
   7  15   6        0.17       -2.26      2.86 o
   8  15   6       26.59       31.34      3.79 o
 -12  16   6        2.43       14.40      6.21 o
 -11  16   6       19.30       28.78      6.18 o
 -10  16   6       50.63       58.19      6.92 o
  -9  16   6        7.68       12.70      3.90 o
  -8  16   6       55.04       64.21      4.46 o
  -7  16   6       25.86       32.78      4.11 o
  -6  16   6      128.77      131.47      5.29 o
  -5  16   6      115.13       94.26      4.40 o
  -4  16   6      246.39      234.12      6.18 o
  -3  16   6       89.14       68.69      3.60 o
  -2  16   6       96.65       98.77      4.15 o
  -1  16   6      801.23      757.50     11.50 o
   0  16   6       95.54       79.29      3.36 o
   1  16   6        0.64        0.87      2.20 o
   2  16   6      197.17      188.53      5.96 o
   3  16   6       45.26       41.53      3.51 o
   4  16   6      156.67      156.70      7.10 o
   5  16   6       30.78       24.92      3.45 o
   6  16   6       39.54       53.98      4.77 o
   7  16   6        0.81       -1.04      2.97 o
   8  16   6       11.57       12.57      3.71 o
 -11  17   6       21.02       22.56      6.04 o
 -10  17   6        9.76       12.94      5.23 o
  -9  17   6       13.82       13.01      4.26 o
  -8  17   6       65.29       64.28      5.21 o
  -7  17   6        7.96        5.53      3.17 o
  -6  17   6      117.91      105.61      4.84 o
  -5  17   6        8.34        7.92      2.86 o
  -4  17   6      123.41      125.53      5.02 o
  -3  17   6        3.52        1.01      2.61 o
  -2  17   6        6.21        5.21      2.72 o
  -1  17   6       14.60       11.99      2.63 o
   0  17   6      268.51      228.32      7.18 o
   1  17   6       10.13        2.34      2.65 o
   2  17   6        7.40        4.52      2.67 o
   3  17   6        7.36        8.94      2.94 o
   4  17   6       28.37       32.09      3.59 o
   5  17   6        0.69        1.30      2.95 o
   6  17   6        1.87        0.54      3.11 o
   7  17   6        8.40       11.84      3.52 o
   8  17   6       39.16       43.70      4.37 o
 -11  18   6        0.50       -7.02      7.12 o
 -10  18   6       24.38       27.76      7.30 o
  -9  18   6       19.44       17.69      4.34 o
  -8  18   6       27.71       36.84      4.76 o
  -7  18   6       31.88       29.09      3.84 o
  -6  18   6       10.94       12.47      3.14 o
  -5  18   6       44.25       49.03      3.83 o
  -4  18   6      763.64      717.67     11.97 o
  -3  18   6      248.53      253.78      6.62 o
  -2  18   6       97.70       94.12      4.73 o
  -1  18   6       43.23       43.57      3.37 o
   0  18   6        0.02       -0.68      2.38 o
   1  18   6        0.74       -3.66      3.66 o
   2  18   6       68.58       65.85      5.56 o
   3  18   6        2.02       -1.12      2.95 o
   4  18   6      133.57      129.39      5.75 o
   5  18   6       15.27        9.89      3.33 o
   6  18   6        9.83        0.64      4.54 o
   7  18   6       28.34       28.67      4.19 o
 -11  19   6        0.03       -5.53      5.53 o
 -10  19   6        2.37       -2.33      5.31 o
  -9  19   6       14.89        4.47      4.24 o
  -8  19   6        0.36        3.42      3.83 o
  -7  19   6       65.79       76.46      4.93 o
  -6  19   6        6.16       10.38      3.26 o
  -5  19   6        2.12       -0.29      2.69 o
  -4  19   6       98.74      100.10      4.71 o
  -3  19   6       13.02        9.93      3.90 o
  -2  19   6        1.04        6.08      2.68 o
  -1  19   6       77.94       67.41      4.25 o
   0  19   6       11.52       11.78      2.84 o
   1  19   6      263.42      262.41      7.50 o
   2  19   6        0.01       -0.03      2.74 o
   3  19   6       89.66       95.17      5.66 o
   4  19   6       15.74       23.50      3.66 o
   5  19   6       13.19       18.88      3.82 o
   6  19   6        4.69        0.02      3.43 o
   7  19   6        5.82        6.68      4.39 o
 -10  20   6        0.04        1.81      5.47 o
  -9  20   6        0.66       -1.52      4.10 o
  -8  20   6        2.09        0.32      4.18 o
  -7  20   6       17.40       20.81      3.84 o
  -6  20   6       33.25       30.93      3.92 o
  -5  20   6       50.78       58.35      4.25 o
  -4  20   6        6.74        3.28      3.39 o
  -3  20   6       43.07       39.60      4.17 o
  -2  20   6        0.41        2.40      2.66 o
  -1  20   6       17.92       20.83      3.52 o
   0  20   6       70.41       77.46      4.15 o
   1  20   6       20.25       20.43      3.54 o
   2  20   6        7.74        8.97      3.31 o
   3  20   6        0.75        1.09      3.21 o
   4  20   6       69.90       71.71      5.72 o
   5  20   6       45.31       43.19      4.53 o
   6  20   6        5.20       -0.56      3.60 o
   7  20   6       51.14       55.68      8.23 o
 -10  21   6       28.67       41.16      7.22 o
  -9  21   6       37.89       49.23      6.91 o
  -8  21   6        2.42        7.35      4.29 o
  -7  21   6        2.65        2.31      3.53 o
  -6  21   6        2.01       -2.24      3.24 o
  -5  21   6       36.02       39.83      6.35 o
  -4  21   6        6.35        8.53      3.54 o
  -3  21   6       12.83       14.41      3.57 o
  -2  21   6       17.95       18.40      3.58 o
  -1  21   6       74.64       77.32      4.89 o
   0  21   6        0.52       -1.83      2.64 o
   1  21   6       80.78       77.87      5.00 o
   2  21   6       41.49       52.70      4.57 o
   3  21   6      115.67      121.11      6.71 o
   4  21   6        0.00       -1.73      3.37 o
   5  21   6        3.55        8.47      3.75 o
   6  21   6        0.69        0.27      3.85 o
  -9  22   6       15.75       16.46      6.08 o
  -8  22   6        0.32       -4.13      4.13 o
  -7  22   6       33.80       33.01      4.83 o
  -6  22   6       15.66       19.46      4.94 o
  -5  22   6       12.17       13.14      4.05 o
  -4  22   6        1.29       -0.21      3.43 o
  -3  22   6       10.78       22.15      4.11 o
  -2  22   6        1.25       -3.13      3.69 o
  -1  22   6      100.69      116.50      5.68 o
   0  22   6       14.13       15.68      3.65 o
   1  22   6       11.25       18.24      3.79 o
   2  22   6       12.24       10.97      3.65 o
   3  22   6        0.10        1.41      3.45 o
   4  22   6       26.38       18.93      4.14 o
   5  22   6       86.15       90.38      5.88 o
   6  22   6        0.68       -1.38      4.97 o
  -9  23   6       22.66       19.55      7.98 o
  -8  23   6        0.57       -5.06      5.06 o
  -7  23   6       23.18       26.71      5.62 o
  -6  23   6       14.64       14.74      4.48 o
  -5  23   6       20.87       22.59      4.42 o
  -4  23   6        2.57       -2.83      3.84 o
  -3  23   6       26.09       23.94      4.86 o
  -2  23   6       14.88       14.98      4.44 o
  -1  23   6       66.18       60.44      4.93 o
   0  23   6        5.94        1.58      3.51 o
   1  23   6      100.67       85.81      5.47 o
   2  23   6        6.26        1.86      3.60 o
   3  23   6        2.69        1.71      3.67 o
   4  23   6        3.24       -1.55      4.01 o
   5  23   6        0.64        5.54      4.25 o
  -8  24   6        0.34       -5.13      5.13 o
  -7  24   6        1.06       -2.34      4.89 o
  -6  24   6       31.12       28.29      5.12 o
  -5  24   6        4.51       -0.09      4.05 o
  -4  24   6        0.68       -0.51      5.47 o
  -3  24   6      184.06      217.62      9.43 o
  -2  24   6       27.33       25.04      5.04 o
  -1  24   6      100.53       92.75      5.79 o
   0  24   6        3.50       -0.45      3.46 o
   1  24   6       12.76       10.54      3.74 o
   2  24   6       15.02       11.83      4.03 o
   3  24   6        0.03        3.63      3.89 o
   4  24   6        0.01       -3.86      3.86 o
   5  24   6        1.47        5.53      4.92 o
  -8  25   6        3.59       -5.47     10.24 o
  -7  25   6       62.73       78.20      7.99 o
  -6  25   6        6.75       -7.14      7.91 o
  -5  25   6       22.32       24.81      4.94 o
  -4  25   6        0.66        4.11      5.60 o
  -3  25   6       57.44       58.72      6.29 o
  -2  25   6        4.39        3.18      4.72 o
  -1  25   6       17.91       19.25      5.09 o
   0  25   6       22.43       19.44      4.37 o
   1  25   6       14.54       13.57      4.27 o
   2  25   6        0.14       -3.64      3.64 o
   3  25   6        0.94       -3.97      3.97 o
   4  25   6        0.07        1.48      4.21 o
  -7  26   6        0.55       -4.50      6.78 o
  -6  26   6        0.00       -5.13      5.13 o
  -5  26   6        1.62       -4.90      4.90 o
  -4  26   6       16.18       12.10      5.81 o
  -3  26   6        0.12       -3.82      6.09 o
  -2  26   6       28.01       29.80      5.37 o
  -1  26   6       17.33       16.10      5.11 o
   0  26   6        0.16       -1.75      3.87 o
   1  26   6        0.01        0.15      3.94 o
   2  26   6        1.11       -0.78      4.06 o
   3  26   6        9.12       12.97      4.73 o
  -6  27   6        0.02       -7.65      7.65 o
  -5  27   6       15.45       12.24      5.98 o
  -4  27   6        0.27       -5.24      5.56 o
  -3  27   6       36.57       47.41      6.54 o
  -2  27   6       28.48       27.82      5.88 o
  -1  27   6        0.34        6.54      4.93 o
   0  27   6       15.24       24.38      5.63 o
   1  27   6       14.58       26.13      7.23 o
   2  27   6        5.54        4.52      4.55 o
  -4  28   6       13.81       18.81      6.10 o
  -3  28   6       17.03       32.48      8.71 o
  -2  28   6       16.99        9.80      6.72 o
  -1  28   6        4.22       10.50      5.41 o
   0  28   6       40.64       52.31      5.85 o
   1  28   6        4.23        5.09      4.51 o
  -2  29   6        3.03       -3.01      6.69 o
  -1  29   6        0.62        8.07      8.87 o
 -13   0   7      264.96      284.26     19.63 o
 -11   0   7       41.31       47.21      9.79 o
  -9   0   7       17.79       13.04      4.45 o
  -7   0   7        5.59       -4.30      4.30 o
  -5   0   7      883.45      789.10     13.25 o
  -3   0   7      187.39      200.60      5.22 o
  -1   0   7      618.86      534.86      8.36 o
   1   0   7        0.02        2.70      1.64 o
   3   0   7      274.12      267.88      7.45 o
   5   0   7        7.76        4.10      6.93 o
   7   0   7      369.95      369.71     21.75 o
 -13   1   7        0.36        6.62      6.50 o
 -12   1   7        7.72       12.20      6.10 o
 -11   1   7       42.07       40.42      6.71 o
 -10   1   7       71.98       75.16      4.67 o
  -9   1   7       62.82       65.47      4.20 o
  -8   1   7       32.27       32.04      4.49 o
  -7   1   7      103.38       89.51      4.31 o
  -6   1   7       49.36       46.12      2.45 o
  -5   1   7        0.01       -1.33      1.33 o
  -4   1   7       44.30       47.71      2.28 o
  -3   1   7      174.97      185.11      3.48 o
  -2   1   7       80.72       86.88      2.28 o
  -1   1   7       80.59       64.26      2.08 o
   0   1   7       22.19       24.36      1.21 o
   1   1   7       28.85       22.62      1.55 o
   2   1   7      174.70      178.96      3.30 o
   3   1   7       44.48       43.00      1.77 o
   4   1   7        6.01        2.88      1.89 o
   5   1   7        0.35       -4.21      4.31 o
   6   1   7       10.27        8.61      5.67 o
   7   1   7       27.94       26.71     11.93 o
   8   1   7        0.07       -5.88     10.48 o
   9   1   7       34.52       46.02     12.40 o
 -13   2   7       61.81       68.89      8.71 o
 -12   2   7      105.27      116.27      9.34 o
 -11   2   7       60.41       62.49      7.33 o
 -10   2   7        0.12       -2.72      2.72 o
  -9   2   7        5.27        1.57      3.99 o
  -8   2   7       25.08       28.88      2.98 o
  -7   2   7      174.80      138.72      4.67 o
  -6   2   7       12.59        7.17      2.18 o
  -5   2   7      583.51      525.91      8.34 o
  -4   2   7     1019.90     1069.25     11.11 o
  -3   2   7      300.69      255.54      4.45 o
  -2   2   7      636.97      705.61      9.73 o
  -1   2   7      130.84      118.39      2.93 o
   0   2   7      399.02      378.52      6.74 o
   1   2   7        6.32        6.06      1.15 o
   2   2   7       97.49       91.75      2.48 o
   3   2   7       19.19       15.90      1.44 o
   4   2   7      198.68      180.48      5.71 o
   5   2   7      150.35      151.00      5.88 o
   6   2   7       74.75       87.52      8.42 o
   7   2   7      380.84      408.52     16.74 o
   8   2   7        4.25        7.41     10.28 o
   9   2   7       59.45       81.71     14.96 o
 -13   3   7        2.41       -6.51     11.03 o
 -12   3   7       14.42       12.02      6.03 o
 -11   3   7        3.80       11.11      5.28 o
 -10   3   7      139.66      135.93      5.82 o
  -9   3   7       43.08       42.43      3.37 o
  -8   3   7       45.30       37.83      3.77 o
  -7   3   7      533.80      484.81      8.69 o
  -6   3   7        6.82        7.86      2.31 o
  -5   3   7      575.86      510.32      8.24 o
  -4   3   7      191.49      205.32      5.31 o
  -3   3   7      842.50      837.52      8.57 o
  -2   3   7      795.11      795.31      8.15 o
  -1   3   7      255.03      246.32      5.07 o
   0   3   7      466.54      458.73      7.41 o
   1   3   7      223.82      212.87      3.74 o
   2   3   7      100.78       95.03      3.37 o
   3   3   7        4.13        5.93      1.54 o
   4   3   7        1.09        3.94      2.69 o
   5   3   7       10.70       10.77      1.89 o
   6   3   7      114.76      112.31      9.51 o
   7   3   7       10.91       14.72      3.16 o
   8   3   7       20.94       36.13     11.03 o
   9   3   7       34.06       54.35     13.24 o
 -13   4   7        2.13        1.43      7.19 o
 -12   4   7       19.44       19.06      6.33 o
 -11   4   7       61.90       69.87      7.61 o
 -10   4   7       12.62        9.52      2.97 o
  -9   4   7        1.60        0.00      2.45 o
  -8   4   7      123.40      105.14      4.52 o
  -7   4   7      971.94      887.86     12.90 o
  -6   4   7      708.89      721.95     11.02 o
  -5   4   7      715.36      699.79     10.31 o
  -4   4   7     1546.73     1477.20     19.95 o
  -3   4   7       81.24      101.24      2.52 o
  -2   4   7      698.58      709.01     10.11 o
  -1   4   7       26.61       24.82      1.43 o
   0   4   7      551.88      550.05      7.94 o
   1   4   7        0.45       -0.53      1.14 o
   2   4   7        1.39       -0.07      1.27 o
   3   4   7       71.84       67.17      2.85 o
   4   4   7      525.14      502.90      8.91 o
   5   4   7        7.00       12.87      2.96 o
   6   4   7      173.10      169.72      7.01 o
   7   4   7       90.87       86.77      5.38 o
   8   4   7       64.10       68.16     10.26 o
   9   4   7       50.27       51.80     13.99 o
 -13   5   7        5.58        5.57      6.53 o
 -12   5   7       26.43       25.82      7.70 o
 -11   5   7        1.93        1.75      4.19 o
 -10   5   7       54.53       52.83      3.92 o
  -9   5   7      112.10      108.29      4.66 o
  -8   5   7      168.53      170.21      5.54 o
  -7   5   7      647.34      632.44     10.34 o
  -6   5   7       33.87       45.03      3.08 o
  -5   5   7      322.66      306.49      7.27 o
  -4   5   7      335.44      341.94      7.13 o
  -3   5   7      156.63      154.96      3.59 o
  -2   5   7      488.02      514.74      6.47 o
  -1   5   7      497.64      494.38      5.66 o
   0   5   7      112.16      108.26      2.56 o
   1   5   7       22.70       25.67      1.62 o
   2   5   7       45.29       41.62      2.56 o
   3   5   7       41.32       46.86      1.84 o
   4   5   7       11.61       11.65      2.29 o
   5   5   7      128.29      117.36      6.11 o
   6   5   7       73.12       66.88      5.36 o
   7   5   7       22.43       15.64      3.93 o
   8   5   7        0.58        2.78      3.55 o
   9   5   7        0.19       -3.13      3.13 o
 -13   6   7        4.37        1.87      6.02 o
 -12   6   7       21.75       23.26      5.36 o
 -11   6   7        0.04        1.06      4.08 o
 -10   6   7       21.87       21.10      3.28 o
  -9   6   7        0.22       -0.93      2.54 o
  -8   6   7       92.01       74.58      4.03 o
  -7   6   7      960.96      938.12     13.58 o
  -6   6   7      331.36      332.06      6.83 o
  -5   6   7      804.24      749.65     12.20 o
  -4   6   7      961.05      901.89     13.60 o
  -3   6   7       17.45       22.72      1.61 o
  -2   6   7      193.51      185.29      3.56 o
  -1   6   7       66.76       77.02      2.41 o
   0   6   7      183.05      211.53      3.92 o
   1   6   7        0.90        0.79      1.19 o
   2   6   7       45.75       49.47      2.08 o
   3   6   7        0.47        2.26      1.28 o
   4   6   7      224.05      204.95      3.75 o
   5   6   7        0.03       -3.15      3.15 o
   6   6   7       32.63       29.30      4.41 o
   7   6   7        6.04        2.62      4.17 o
   8   6   7       22.02       25.25      4.59 o
   9   6   7        6.58        3.98      5.27 o
 -13   7   7        1.01       -5.75      5.75 o
 -12   7   7       44.74       31.23      5.70 o
 -11   7   7        2.62        1.58      4.17 o
 -10   7   7       21.03       15.86      3.26 o
  -9   7   7       22.73       11.30      2.86 o
  -8   7   7       97.04       92.15      4.33 o
  -7   7   7       46.81       39.91      3.40 o
  -6   7   7        0.02       -3.01      3.01 o
  -5   7   7       77.24       70.12      3.90 o
  -4   7   7      646.11      668.84     11.00 o
  -3   7   7       77.94       74.46      2.63 o
  -2   7   7        0.12        1.38      1.27 o
  -1   7   7      133.53      125.60      2.98 o
   0   7   7      579.01      561.79      7.17 o
   1   7   7        3.03        2.00      1.04 o
   2   7   7     1162.80     1101.90     17.91 o
   3   7   7       55.63       68.53      2.44 o
   4   7   7       16.77       22.81      1.78 o
   5   7   7       10.44       11.71      3.68 o
   6   7   7       11.50        9.10      3.89 o
   7   7   7       58.67       60.03      5.58 o
   8   7   7        0.26       -3.58      3.58 o
   9   7   7        5.18        0.55      4.12 o
 -13   8   7        6.79        0.23      5.19 o
 -12   8   7       31.05       31.78      6.13 o
 -11   8   7        7.45        3.28      4.47 o
 -10   8   7      159.89      152.70      5.69 o
  -9   8   7        7.18       10.43      2.83 o
  -8   8   7        6.72        1.85      2.79 o
  -7   8   7      117.67      116.20      4.77 o
  -6   8   7       47.05       32.08      3.25 o
  -5   8   7      316.78      269.86      6.70 o
  -4   8   7      232.53      221.32      5.74 o
  -3   8   7        2.50       -1.55      1.55 o
  -2   8   7      331.96      340.61      5.49 o
  -1   8   7      530.93      533.92      6.69 o
   0   8   7       41.35       52.78      2.29 o
   1   8   7        1.55        0.23      1.35 o
   2   8   7        0.06        7.69      1.63 o
   3   8   7      361.23      328.56      5.60 o
   4   8   7      302.24      315.32      5.37 o
   5   8   7        1.11        3.63      1.71 o
   6   8   7      144.42      146.70      5.01 o
   7   8   7        3.69       -0.49      3.80 o
   8   8   7        1.48        2.08      3.74 o
   9   8   7        0.55        1.29      4.22 o
 -13   9   7        5.04       14.81      5.78 o
 -12   9   7       10.54       11.39      5.31 o
 -11   9   7        7.62       11.22      5.28 o
 -10   9   7       47.20       53.93      4.23 o
  -9   9   7       10.94        3.23      2.67 o
  -8   9   7       30.51       20.39      2.83 o
  -7   9   7      323.67      334.45      6.76 o
  -6   9   7       62.14       58.44      4.80 o
  -5   9   7        1.10       -2.25      2.25 o
  -4   9   7       77.44       68.83      3.53 o
  -3   9   7       19.25       18.86      2.28 o
  -2   9   7       21.24       16.88      1.69 o
  -1   9   7      107.82      113.38      3.09 o
   0   9   7      374.99      371.33      5.24 o
   1   9   7      632.49      607.21      8.06 o
   2   9   7      333.72      335.99      5.97 o
   3   9   7      367.58      347.64      5.98 o
   4   9   7      236.73      242.90      5.49 o
   5   9   7       88.16       86.85      3.44 o
   6   9   7       33.00       28.99      2.37 o
   7   9   7        2.19       -7.46      7.46 o
   8   9   7       23.94       29.63      5.29 o
   9   9   7        0.22       -3.61      4.23 o
 -13  10   7        3.15        6.18      5.63 o
 -12  10   7      124.88      135.96      8.48 o
 -11  10   7       10.49       10.99      4.80 o
 -10  10   7      120.59      121.25      6.24 o
  -9  10   7        5.29        1.69      2.76 o
  -8  10   7       13.15       10.19      2.66 o
  -7  10   7      114.51      132.22      4.65 o
  -6  10   7       23.76       19.93      2.95 o
  -5  10   7      140.64      141.70      4.88 o
  -4  10   7      182.18      183.76      4.92 o
  -3  10   7       23.47       19.27      2.25 o
  -2  10   7       18.44       15.46      2.33 o
  -1  10   7      120.48      121.18      3.09 o
   0  10   7      167.60      153.97      3.54 o
   1  10   7       67.51       69.27      3.11 o
   2  10   7       25.43       24.74      2.27 o
   3  10   7      107.32      122.29      4.83 o
   4  10   7       22.21       30.88      2.85 o
   5  10   7       38.93       36.62      2.99 o
   6  10   7       91.43       96.45      3.87 o
   7  10   7        0.73       -2.52      2.52 o
   8  10   7        0.88       -4.16      4.16 o
   9  10   7        0.65       -5.03      5.03 o
 -13  11   7        1.25       -0.44      5.54 o
 -12  11   7        7.22       17.51      6.31 o
 -11  11   7       15.74       10.87      5.87 o
 -10  11   7       29.98       28.32      4.21 o
  -9  11   7      101.39      115.74      4.78 o
  -8  11   7       47.46       42.51      3.42 o
  -7  11   7      309.64      328.27      8.20 o
  -6  11   7      166.35      150.25      5.26 o
  -5  11   7       35.63       49.55      6.26 o
  -4  11   7       40.13       47.13      3.19 o
  -3  11   7        3.88        3.18      1.98 o
  -2  11   7      594.73      582.18      8.24 o
  -1  11   7        6.11        4.84      1.68 o
   0  11   7      441.48      420.77      6.15 o
   1  11   7      227.30      206.97      5.66 o
   2  11   7       35.50       30.69      2.84 o
   3  11   7      244.27      226.17      5.70 o
   4  11   7       52.60       52.75      3.21 o
   5  11   7        0.30       -1.77      2.49 o
   6  11   7       51.02       47.14      3.10 o
   7  11   7       25.12       25.94      5.10 o
   8  11   7        8.52       11.16      2.97 o
 -12  12   7       45.03       41.21      6.57 o
 -11  12   7        4.94       -0.99      4.77 o
 -10  12   7        0.28       -3.38      3.38 o
  -9  12   7       13.78        7.01      3.11 o
  -8  12   7        8.43        6.27      2.78 o
  -7  12   7      105.54      107.43      4.77 o
  -6  12   7       25.15       35.53      3.82 o
  -5  12   7      907.99      920.36     15.65 o
  -4  12   7      470.36      431.08      8.05 o
  -3  12   7      684.07      664.70     10.38 o
  -2  12   7      800.43      741.84     10.73 o
  -1  12   7        0.52        3.70      1.90 o
   0  12   7       30.35       28.15      2.55 o
   1  12   7      311.76      291.72      6.89 o
   2  12   7       57.48       67.10      9.09 o
   3  12   7        7.00        7.50      2.74 o
   4  12   7       43.91       44.37      3.21 o
   5  12   7        1.17       -2.26      2.26 o
   6  12   7       47.39       48.15      3.36 o
   7  12   7        6.16        5.21      2.66 o
   8  12   7        0.01       -2.04      3.91 o
 -12  13   7        1.18       -3.99      8.44 o
 -11  13   7       78.54       89.47      8.83 o
 -10  13   7        0.12       -3.64      3.64 o
  -9  13   7      129.93      144.93      5.96 o
  -8  13   7        8.37        0.15      2.74 o
  -7  13   7       12.88        4.91      2.91 o
  -6  13   7        8.17        6.52      2.73 o
  -5  13   7      254.53      256.16      8.43 o
  -4  13   7      156.46      141.47      4.80 o
  -3  13   7      125.26      146.03      4.89 o
  -2  13   7        1.27        3.78      2.23 o
  -1  13   7      674.19      606.27      9.55 o
   0  13   7       67.13       78.28      4.43 o
   1  13   7      474.55      448.52      8.89 o
   2  13   7        0.25       -1.06      2.37 o
   3  13   7      235.22      239.70      9.35 o
   4  13   7       15.70       16.44      2.91 o
   5  13   7       16.51       11.20      2.73 o
   6  13   7        0.01        0.74      2.47 o
   7  13   7      106.79      114.58      4.93 o
   8  13   7        2.96       -2.93      3.18 o
 -12  14   7        0.37       -5.10      5.10 o
 -11  14   7        0.17        5.23      5.95 o
 -10  14   7       21.12       30.05      4.67 o
  -9  14   7       21.03       20.13      3.87 o
  -8  14   7       34.82       30.09      3.63 o
  -7  14   7       14.43       18.01      3.39 o
  -6  14   7        0.89       -2.59      2.59 o
  -5  14   7        0.68        0.98      2.64 o
  -4  14   7      197.68      181.33      8.59 o
  -3  14   7      975.49      946.24     13.41 o
  -2  14   7      311.59      278.36      7.04 o
  -1  14   7      320.20      346.83      8.07 o
   0  14   7       18.56       11.78      2.40 o
   1  14   7       91.15       89.60      4.36 o
   2  14   7       23.57       22.01      3.04 o
   3  14   7       67.20       71.07      4.18 o
   4  14   7        0.00       -2.51      2.51 o
   5  14   7       15.77       16.64      4.40 o
   6  14   7       12.97       14.13      2.99 o
   7  14   7       32.35       42.45      3.79 o
   8  14   7        0.00       -3.30      3.30 o
 -12  15   7        4.35       -4.11      5.31 o
 -11  15   7       46.15       70.20      7.30 o
 -10  15   7        0.09        2.04      4.11 o
  -9  15   7       83.14      110.40      5.67 o
  -8  15   7       74.27       84.95      4.99 o
  -7  15   7        0.67        1.97      2.85 o
  -6  15   7       28.58       31.19      3.54 o
  -5  15   7      102.13       90.78      4.47 o
  -4  15   7      839.64      724.99     11.58 o
  -3  15   7      141.61      148.87      5.08 o
  -2  15   7      153.61      143.18      5.55 o
  -1  15   7      327.69      296.93      6.11 o
   0  15   7      117.56      108.66      4.29 o
   1  15   7       99.95       91.73      4.46 o
   2  15   7       20.10       16.99      2.99 o
   3  15   7      222.94      225.42      6.62 o
   4  15   7       38.41       41.66      3.74 o
   5  15   7       18.97       17.37      3.24 o
   6  15   7        0.02       -3.32      3.32 o
   7  15   7       90.88       90.73      5.46 o
   8  15   7        3.02        3.40      5.71 o
 -11  16   7        7.68        8.32      5.63 o
 -10  16   7        6.70       13.33      4.57 o
  -9  16   7        3.65       -0.02      3.96 o
  -8  16   7       39.11       49.71      4.34 o
  -7  16   7      125.99      124.91      5.43 o
  -6  16   7       40.09       35.44      3.62 o
  -5  16   7       21.88       33.87      4.75 o
  -4  16   7       23.70       22.45      3.13 o
  -3  16   7        4.81        0.71      2.74 o
  -2  16   7       10.28        9.00      2.91 o
  -1  16   7       49.61       64.77      3.74 o
   0  16   7       10.64        7.23      2.70 o
   1  16   7        0.02       -2.45      2.45 o
   2  16   7        0.47       -2.51      2.57 o
   3  16   7       29.16       27.63      3.51 o
   4  16   7        1.78        0.57      2.92 o
   5  16   7       57.34       61.72      5.94 o
   6  16   7        2.19       -3.09      3.09 o
   7  16   7       31.44       32.59      3.99 o
 -11  17   7        0.19        3.61      5.72 o
 -10  17   7        8.88       14.98      5.54 o
  -9  17   7       61.07       59.81      6.00 o
  -8  17   7       10.93       18.95      3.89 o
  -7  17   7       52.15       44.02      4.15 o
  -6  17   7       28.01       29.20      3.82 o
  -5  17   7       60.80       61.99      4.15 o
  -4  17   7      130.65      121.73      5.05 o
  -3  17   7       39.35       29.83      3.56 o
  -2  17   7        0.00       -2.62      2.62 o
  -1  17   7      134.30      119.57      4.75 o
   0  17   7       56.01       49.51      3.92 o
   1  17   7       29.67       32.83      3.49 o
   2  17   7        0.59        0.59      2.66 o
   3  17   7       41.98       48.98      3.99 o
   4  17   7       31.74       31.15      3.80 o
   5  17   7        5.78        8.47      3.25 o
   6  17   7        2.62        1.81      3.24 o
   7  17   7       15.92       11.75      5.72 o
 -11  18   7        0.35       -4.11      5.40 o
 -10  18   7       14.68       28.43      6.33 o
  -9  18   7        2.95        2.30      4.21 o
  -8  18   7       59.97       42.00      4.47 o
  -7  18   7       28.97       29.48      3.97 o
  -6  18   7      180.11      177.25      6.41 o
  -5  18   7       14.74       11.37      3.08 o
  -4  18   7       33.33       33.17      4.11 o
  -3  18   7        6.99       -1.39      2.97 o
  -2  18   7        0.65        3.79      3.18 o
  -1  18   7      227.26      224.33      7.15 o
   0  18   7        9.81        8.00      3.05 o
   1  18   7       23.52       23.57      3.44 o
   2  18   7        1.55        0.45      2.86 o
   3  18   7       52.12       51.33      4.26 o
   4  18   7        1.10       -1.52      3.12 o
   5  18   7       68.68       77.89      4.90 o
   6  18   7       40.47       36.52      4.38 o
   7  18   7       15.01       24.81      5.57 o
 -10  19   7       21.00       32.65      6.58 o
  -9  19   7        3.56        8.98      4.64 o
  -8  19   7      116.24      137.77      7.10 o
  -7  19   7        0.00       -1.92      5.40 o
  -6  19   7       14.68       19.75      3.60 o
  -5  19   7       44.06       35.35      4.32 o
  -4  19   7       38.96       47.48      4.42 o
  -3  19   7        0.95        0.70      2.98 o
  -2  19   7      126.24      114.29      6.17 o
  -1  19   7       12.90       24.83      3.26 o
   0  19   7      100.59      100.32      6.47 o
   1  19   7       32.44       34.28      4.78 o
   2  19   7       63.88       69.96      4.65 o
   3  19   7        6.12        8.36      3.43 o
   4  19   7        2.19        9.69      3.47 o
   5  19   7       18.31       15.10      3.84 o
   6  19   7        8.50        6.61      3.66 o
 -10  20   7        1.90        5.34      5.75 o
  -9  20   7        0.44        0.94      4.44 o
  -8  20   7       22.38       25.62      5.39 o
  -7  20   7        0.53       -0.85      3.96 o
  -6  20   7       24.90       19.44      4.32 o
  -5  20   7        1.22        0.80      3.31 o
  -4  20   7       11.20        8.59      3.54 o
  -3  20   7       84.63       95.96     10.94 o
  -2  20   7      238.72      238.71      8.60 o
  -1  20   7       81.33       88.79      4.54 o
   0  20   7       26.24       24.60      3.75 o
   1  20   7        4.32        5.47      3.23 o
   2  20   7        2.59        2.80      3.27 o
   3  20   7       67.88       72.54      5.04 o
   4  20   7       47.75       44.39      4.58 o
   5  20   7        0.01        0.35      3.48 o
   6  20   7       42.85       45.08      4.79 o
 -10  21   7       19.33       41.46      9.17 o
  -9  21   7        1.44        1.93      5.67 o
  -8  21   7       82.43      116.64      7.98 o
  -7  21   7       11.51        3.69      4.32 o
  -6  21   7       43.42       43.22      4.86 o
  -5  21   7        3.25       -2.64      4.06 o
  -4  21   7       37.86       46.03      4.70 o
  -3  21   7        1.76        1.21      4.03 o
  -2  21   7        0.76        5.06      3.93 o
  -1  21   7        3.40        2.41      3.43 o
   0  21   7       91.02       84.93      5.28 o
   1  21   7       16.49       17.63      3.79 o
   2  21   7       63.34       65.21      6.18 o
   3  21   7        0.55       -1.62      3.45 o
   4  21   7        0.27        6.34      3.76 o
   5  21   7        5.61       -3.64      3.64 o
  -9  22   7        0.07       -3.54      5.23 o
  -8  22   7       19.48       30.55      6.01 o
  -7  22   7        3.34        4.21      5.11 o
  -6  22   7        0.12        1.41      4.16 o
  -5  22   7      188.72      189.38      7.83 o
  -4  22   7      103.16      110.61      7.12 o
  -3  22   7        8.36       10.82      4.43 o
  -2  22   7       81.72       90.67      6.32 o
  -1  22   7        1.02        2.25      3.47 o
   0  22   7        5.64       10.72      3.80 o
   1  22   7        5.02       -0.93      3.34 o
   2  22   7       14.80       16.41      3.87 o
   3  22   7        6.55        3.62      3.77 o
   4  22   7       88.88      105.49      6.14 o
   5  22   7        5.32        4.28      4.39 o
  -8  23   7       34.45       37.28      6.32 o
  -7  23   7        2.94       -2.78      4.94 o
  -6  23   7       13.75       16.57      4.69 o
  -5  23   7        9.04        9.69      4.94 o
  -4  23   7       20.73       24.99      5.15 o
  -3  23   7       11.50       16.12      4.82 o
  -2  23   7       26.24       30.31      5.04 o
  -1  23   7        5.00        7.29      4.04 o
   0  23   7       33.95       29.88      4.43 o
   1  23   7        2.17        7.26      3.82 o
   2  23   7       19.81       16.99      4.19 o
   3  23   7        0.59        2.37      3.91 o
   4  23   7        3.71       11.60      4.29 o
  -8  24   7        5.07        3.57      5.63 o
  -7  24   7        4.05        1.36      5.50 o
  -6  24   7        1.36       -0.73      4.48 o
  -5  24   7        8.51       10.12      6.10 o
  -4  24   7       79.86       65.47      6.46 o
  -3  24   7        6.33        3.39      4.72 o
  -2  24   7        9.68       16.20      4.87 o
  -1  24   7        4.05        9.70      4.03 o
   0  24   7       12.97       10.15      4.04 o
   1  24   7        4.00        1.08      3.79 o
   2  24   7        0.12       -1.31      3.83 o
   3  24   7        0.06       -0.14      3.81 o
   4  24   7       30.52       29.49      5.52 o
  -7  25   7        0.04       -4.00      5.66 o
  -6  25   7        0.72       -2.39      5.22 o
  -5  25   7        0.82       -4.85      4.85 o
  -4  25   7        0.09       -5.46      5.46 o
  -3  25   7        5.39        1.42      4.83 o
  -2  25   7        2.65        3.87      5.91 o
  -1  25   7       28.65       31.46      4.77 o
   0  25   7       22.71       22.49      4.53 o
   1  25   7        3.77        0.14      3.81 o
   2  25   7       13.96       14.78      4.58 o
   3  25   7        3.75        0.63      4.16 o
  -6  26   7        0.61       -1.40      6.64 o
  -5  26   7       20.66       23.16      6.22 o
  -4  26   7        3.66       -4.99      4.99 o
  -3  26   7       10.55        9.85      5.47 o
  -2  26   7        4.08        0.60      6.07 o
  -1  26   7        0.15       -4.66      4.66 o
   0  26   7        0.40        2.53      4.10 o
   1  26   7        0.15       -1.21      4.10 o
   2  26   7        0.02       -0.10      4.26 o
  -5  27   7        2.46        4.95      5.98 o
  -4  27   7       13.08        7.35      5.60 o
  -3  27   7        7.41       -3.82      6.54 o
  -2  27   7        6.02        5.94      6.36 o
  -1  27   7        4.38       11.59      5.29 o
   0  27   7       35.76       41.84      5.54 o
   1  27   7       15.06       24.56      5.66 o
  -3  28   7        8.16        5.76      6.89 o
  -2  28   7        3.03       13.52      7.02 o
  -1  28   7        0.03       -6.22      6.22 o
 -12   0   8        6.69       18.57      9.26 o
 -10   0   8        0.01       -2.33      4.46 o
  -8   0   8        0.11       -3.73      3.73 o
  -6   0   8      361.69      367.39     10.27 o
  -4   0   8      946.66      908.31     15.22 o
  -2   0   8      662.86      626.24     14.67 o
   0   0   8      245.40      255.49      6.95 o
   2   0   8        2.01        2.33      2.57 o
   4   0   8        0.05        5.21      6.22 o
   6   0   8       77.08       64.15     11.91 o
   8   0   8       25.30       40.55     12.04 o
 -13   1   8       38.47       30.15      9.15 o
 -12   1   8      211.05      217.16     12.18 o
 -11   1   8       23.19       23.38      4.07 o
 -10   1   8       48.51       52.42      7.69 o
  -9   1   8      213.27      196.31      6.80 o
  -8   1   8      121.97      102.78      5.02 o
  -7   1   8      166.28      151.50      5.58 o
  -6   1   8      902.68      812.04     13.56 o
  -5   1   8      115.81      112.36      3.13 o
  -4   1   8      269.08      254.03      4.63 o
  -3   1   8       52.92       56.50      2.11 o
  -2   1   8      241.94      231.64      3.81 o
  -1   1   8      223.43      199.96      6.24 o
   0   1   8       76.51       76.26      3.73 o
   1   1   8      153.06      146.55      3.78 o
   2   1   8      146.86      138.21      3.59 o
   3   1   8        0.00        0.39      1.32 o
   4   1   8       22.87       15.04      2.38 o
   5   1   8        8.95        5.09      5.40 o
   6   1   8       10.50        0.82      6.36 o
   7   1   8        0.18        1.89      9.11 o
   8   1   8       18.75       28.14      7.67 o
   9   1   8        0.93        2.38     11.34 o
 -13   2   8       26.90       26.67      7.61 o
 -12   2   8        5.07       12.76     10.41 o
 -11   2   8      109.09      114.75      7.60 o
 -10   2   8      131.87      147.07      8.72 o
  -9   2   8        2.47        1.38      3.08 o
  -8   2   8       97.77      102.00      5.10 o
  -7   2   8        3.53        0.67      2.84 o
  -6   2   8     1524.49     1474.02     22.29 o
  -5   2   8      464.13      474.31      8.69 o
  -4   2   8     1462.61     1424.35     15.52 o
  -3   2   8      168.97      149.31      3.08 o
  -2   2   8      218.82      202.36      4.13 o
  -1   2   8        2.92        2.32      1.28 o
   0   2   8       10.44       10.69      2.33 o
   1   2   8       61.16       72.96      2.98 o
   2   2   8      140.19      131.25      3.54 o
   3   2   8       22.58       19.89      2.36 o
   4   2   8       13.33       11.52      2.53 o
   5   2   8       89.58       82.27      7.92 o
   6   2   8      183.57      194.69     11.92 o
   7   2   8       34.58       30.53      8.01 o
   8   2   8       41.42       41.12     12.35 o
   9   2   8        4.96        4.76     10.63 o
 -13   3   8       29.71       29.73      9.64 o
 -12   3   8        0.56        0.62      5.59 o
 -11   3   8       13.84       14.81      4.37 o
 -10   3   8       21.79       25.67      4.03 o
  -9   3   8       55.67       48.27      4.24 o
  -8   3   8      566.34      521.55      9.45 o
  -7   3   8        9.45        8.42      2.58 o
  -6   3   8      248.60      241.83      6.28 o
  -5   3   8        0.04        5.66      3.24 o
  -4   3   8      205.23      203.51      4.73 o
  -3   3   8        5.50        5.30      1.40 o
  -2   3   8      173.70      156.04      4.27 o
  -1   3   8       71.93       67.78      2.73 o
   0   3   8        2.13        2.85      1.27 o
   1   3   8      496.53      487.84     10.66 o
   2   3   8        1.17       -1.48      1.56 o
   3   3   8      119.86      116.76      4.22 o
   4   3   8        0.04       -2.15      2.15 o
   5   3   8        0.03        1.01      5.40 o
   6   3   8        2.21        8.89      6.57 o
   7   3   8       16.30       32.91     10.85 o
   8   3   8       11.28       17.65      9.93 o
 -13   4   8       52.19       57.69      8.88 o
 -12   4   8       11.48        9.89      9.57 o
 -11   4   8       11.75       12.18      4.43 o
 -10   4   8        9.08       12.28      3.24 o
  -9   4   8       22.87       22.08      3.24 o
  -8   4   8      315.99      273.98      6.86 o
  -7   4   8        1.35        2.62      2.52 o
  -6   4   8      767.59      701.25     10.91 o
  -5   4   8     1163.32     1179.78     15.45 o
  -4   4   8       38.68       37.77      2.40 o
  -3   4   8       22.74       17.97      1.59 o
  -2   4   8        5.30        0.64      1.21 o
  -1   4   8       65.28       74.06      2.45 o
   0   4   8        1.58        1.37      1.04 o
   1   4   8       13.90       13.28      3.90 o
   2   4   8       15.21       14.46      1.84 o
   3   4   8      224.05      220.27      4.42 o
   4   4   8       13.29        9.13      5.56 o
   5   4   8      137.95      125.30      9.71 o
   6   4   8      108.20       80.65     12.79 o
   7   4   8       96.83       88.33     13.68 o
   8   4   8       57.12       44.78     12.75 o
 -13   5   8        1.21       -1.57      6.14 o
 -12   5   8        0.22        1.30      5.50 o
 -11   5   8       21.23       21.35      4.16 o
 -10   5   8       45.47       49.00      4.95 o
  -9   5   8      287.53      276.86      7.20 o
  -8   5   8        4.88       -2.62      2.62 o
  -7   5   8       71.05       74.94      3.88 o
  -6   5   8        8.30        2.42      3.38 o
  -5   5   8      388.46      355.97      7.07 o
  -4   5   8      166.36      145.73      5.07 o
  -3   5   8       19.52       18.51      1.90 o
  -2   5   8        0.08       -0.96      1.20 o
  -1   5   8      268.60      264.46      3.96 o
   0   5   8      429.66      407.80      6.63 o
   1   5   8      271.74      251.06      5.07 o
   2   5   8       21.30       21.19      1.96 o
   3   5   8      135.88      139.37      4.58 o
   4   5   8       47.31       43.61      3.21 o
   5   5   8      176.34      163.43     13.08 o
   6   5   8        9.91       10.96      6.82 o
   7   5   8        0.09       24.35     10.90 o
   8   5   8        3.31       18.62     10.41 o
 -13   6   8       54.97       48.39      8.08 o
 -12   6   8        2.98       -5.25      5.25 o
 -11   6   8        0.79       -0.33      3.63 o
 -10   6   8       57.39       52.76      4.16 o
  -9   6   8        0.04        0.01      2.93 o
  -8   6   8       31.21       17.06      3.04 o
  -7   6   8        9.45       12.13      3.30 o
  -6   6   8       40.93       32.67      3.07 o
  -5   6   8       49.32       56.39      4.04 o
  -4   6   8        3.29       -0.44      3.22 o
  -3   6   8        0.69       -1.72      1.72 o
  -2   6   8       18.35       11.69      1.63 o
  -1   6   8       62.06       52.27      2.17 o
   0   6   8      346.90      406.18      7.97 o
   1   6   8       65.78       74.92      3.50 o
   2   6   8       24.89       30.54      2.36 o
   3   6   8      372.63      368.29      6.50 o
   4   6   8       38.02       36.92      1.82 o
   5   6   8       19.72       24.27      4.11 o
   6   6   8        4.71        4.15      4.76 o
   7   6   8       11.40       16.78      7.01 o
   8   6   8        1.65        3.61      3.49 o
 -13   7   8        2.63       -2.39      6.55 o
 -12   7   8        3.74        1.67      4.86 o
 -11   7   8        1.69        0.94      3.71 o
 -10   7   8       15.09       16.63      3.40 o
  -9   7   8      576.54      580.69     10.71 o
  -8   7   8       29.90       26.69      3.86 o
  -7   7   8       48.71       42.72      3.51 o
  -6   7   8       56.79       45.48      3.34 o
  -5   7   8       46.08       36.87      3.34 o
  -4   7   8       74.69       81.87      3.93 o
  -3   7   8        8.98        5.31      1.72 o
  -2   7   8      447.74      434.05      6.14 o
  -1   7   8      952.54      975.52     19.65 o
   0   7   8      311.09      316.72     11.83 o
   1   7   8      963.80      953.55     13.78 o
   2   7   8       65.49       72.97      3.32 o
   3   7   8       15.29       26.01      2.14 o
   4   7   8       15.38       15.08      1.66 o
   5   7   8       48.67       48.69      3.12 o
   6   7   8        0.16       -3.15      3.45 o
   7   7   8        0.03       -5.51      5.51 o
   8   7   8        1.91       -0.16      6.26 o
 -13   8   8       49.43       55.14      9.69 o
 -12   8   8        0.03        3.88      4.96 o
 -11   8   8        2.81       -3.61      3.61 o
 -10   8   8        1.16       -0.50      3.15 o
  -9   8   8       10.80       20.98      4.36 o
  -8   8   8       32.82       29.76      3.40 o
  -7   8   8      192.74      202.70      6.02 o
  -6   8   8       48.26       56.07      3.57 o
  -5   8   8      614.68      597.26     14.39 o
  -4   8   8        0.19       -2.06      2.06 o
  -3   8   8      214.64      198.28      4.90 o
  -2   8   8      410.50      425.79      6.66 o
  -1   8   8      134.58      152.75      3.66 o
   0   8   8      500.56      518.90     10.62 o
   1   8   8      192.65      193.66      5.29 o
   2   8   8      144.78      142.26      7.53 o
   3   8   8      477.07      452.24      8.05 o
   4   8   8       59.45       58.75      3.44 o
   5   8   8        8.72       16.42      3.76 o
   6   8   8        0.27       -4.17      4.17 o
   7   8   8        1.16       -0.75      6.20 o
   8   8   8        9.48        1.58      8.38 o
 -13   9   8       19.75       24.02      6.17 o
 -12   9   8        5.55       14.86      6.24 o
 -11   9   8        5.33        1.08      3.95 o
 -10   9   8        7.57       15.27      3.69 o
  -9   9   8      279.25      275.24      7.10 o
  -8   9   8        1.38        3.76      2.60 o
  -7   9   8      341.80      366.89      7.95 o
  -6   9   8      116.39      109.50      5.08 o
  -5   9   8      261.84      242.75      6.72 o
  -4   9   8       86.49       75.87      3.91 o
  -3   9   8        6.42        1.41      2.01 o
  -2   9   8       24.88       32.28      4.47 o
  -1   9   8      454.42      424.26      7.33 o
   0   9   8      670.22      638.29     14.24 o
   1   9   8       38.66       34.25      3.32 o
   2   9   8       39.67       48.29      3.07 o
   3   9   8      146.25      147.53      4.65 o
   4   9   8       83.51       79.13      3.60 o
   5   9   8       52.79       47.12      2.68 o
   6   9   8        0.00        0.34      4.06 o
   7   9   8       15.36       14.14      5.27 o
   8   9   8        0.14       -3.81      4.17 o
 -13  10   8       40.68       48.44      7.18 o
 -12  10   8       23.99       26.59      6.22 o
 -11  10   8        3.83        0.60      6.50 o
 -10  10   8        0.40        2.69      3.30 o
  -9  10   8       95.85       94.91      4.62 o
  -8  10   8        5.09        6.48      2.70 o
  -7  10   8      358.73      362.37      7.37 o
  -6  10   8       43.93       35.83      3.32 o
  -5  10   8      336.75      315.28      6.98 o
  -4  10   8      105.53       92.01      3.96 o
  -3  10   8        5.47       -0.86      3.39 o
  -2  10   8      183.73      167.98      4.26 o
  -1  10   8      356.28      334.63      7.23 o
   0  10   8      196.11      171.90      6.18 o
   1  10   8        0.03       -1.79      2.52 o
   2  10   8      200.34      175.10      5.14 o
   3  10   8        1.19        8.00      2.40 o
   4  10   8       90.53       89.36      3.95 o
   5  10   8       33.70       40.88      2.84 o
   6  10   8       17.07       15.70      2.80 o
   7  10   8        0.28       -2.32      4.18 o
   8  10   8       11.18        8.13      4.74 o
 -12  11   8       26.20       28.91      6.27 o
 -11  11   8        6.75       -0.50      4.66 o
 -10  11   8       63.52       82.65      6.23 o
  -9  11   8        0.24        1.21      2.85 o
  -8  11   8       26.26       30.35      3.36 o
  -7  11   8      139.63      138.37      4.98 o
  -6  11   8        1.44        1.54      2.69 o
  -5  11   8      291.78      268.99      6.85 o
  -4  11   8       95.35      116.91      5.71 o
  -3  11   8      119.78      108.74      4.20 o
  -2  11   8      143.82      140.22      4.57 o
  -1  11   8      288.77      284.61      6.72 o
   0  11   8       94.46       86.89      4.77 o
   1  11   8       11.70       17.15      2.68 o
   2  11   8      106.77      112.41      4.41 o
   3  11   8      334.95      336.76      7.31 o
   4  11   8      111.81      112.79      4.49 o
   5  11   8       46.74       43.51      3.10 o
   6  11   8        1.73        4.62      2.84 o
   7  11   8       27.92       30.23     14.69 o
   8  11   8        7.34        8.87     10.41 o
 -12  12   8        0.27        0.80      5.34 o
 -11  12   8        1.54       -1.49      4.85 o
 -10  12   8        5.63        4.01      3.66 o
  -9  12   8        2.67        0.50      2.88 o
  -8  12   8      143.32      145.51      5.89 o
  -7  12   8        5.63        3.14      2.94 o
  -6  12   8       82.07       58.95      4.01 o
  -5  12   8       12.43        8.54      2.89 o
  -4  12   8       97.36       80.72      3.91 o
  -3  12   8       54.80       50.01      3.26 o
  -2  12   8       61.50       73.38      3.60 o
  -1  12   8      222.78      212.01      9.90 o
   0  12   8        3.62       -0.71      2.66 o
   1  12   8       93.71       97.46      4.62 o
   2  12   8       23.34       26.63      4.75 o
   3  12   8       34.96       58.36      6.26 o
   4  12   8      102.59      122.38      4.89 o
   5  12   8       74.61       80.60      4.06 o
   6  12   8      103.63      100.72      4.46 o
   7  12   8        4.38       -0.84      3.66 o
 -12  13   8       15.33       15.06      7.83 o
 -11  13   8        5.89        2.76      6.52 o
 -10  13   8        8.79       14.95      4.44 o
  -9  13   8        5.54        6.56      3.23 o
  -8  13   8       39.36       48.62      3.80 o
  -7  13   8        7.60        6.91      2.91 o
  -6  13   8      297.73      277.71      7.01 o
  -5  13   8      116.56      117.47      4.89 o
  -4  13   8       44.66       48.02      3.46 o
  -3  13   8       53.79       43.48      3.58 o
  -2  13   8      367.70      352.41      7.25 o
  -1  13   8      267.40      276.09      7.62 o
   0  13   8       99.69       98.89      5.33 o
   1  13   8      132.66      139.72      5.20 o
   2  13   8      393.06      373.04      8.16 o
   3  13   8      164.21      163.13      5.63 o
   4  13   8       67.85       75.59      4.17 o
   5  13   8       12.86       11.14      3.89 o
   6  13   8       27.85       37.33      3.92 o
   7  13   8        2.61        0.96      4.55 o
 -12  14   8        0.94       -1.78      5.55 o
 -11  14   8        0.63       -1.32      5.02 o
 -10  14   8       54.67       51.24      5.31 o
  -9  14   8        0.94        7.73      3.47 o
  -8  14   8       40.45       48.87      3.98 o
  -7  14   8       16.18       15.39      3.15 o
  -6  14   8        9.07       14.16      3.29 o
  -5  14   8       25.40       29.38      3.59 o
  -4  14   8      400.21      392.24      9.01 o
  -3  14   8       61.48       57.74      3.96 o
  -2  14   8      421.77      450.72      9.40 o
  -1  14   8        3.91        4.65      2.72 o
   0  14   8        0.00       -1.06      2.81 o
   1  14   8       61.34       63.89      4.03 o
   2  14   8        0.01       -2.04      2.66 o
   3  14   8       84.63       87.08      4.61 o
   4  14   8      181.80      186.08      6.02 o
   5  14   8        0.03        3.69      2.79 o
   6  14   8       77.79       85.52      4.49 o
   7  14   8        0.11       -2.99      3.27 o
 -11  15   8        0.03       -3.12      9.92 o
 -10  15   8       39.92       50.10      5.47 o
  -9  15   8        3.42        1.50      3.63 o
  -8  15   8       99.89      120.64      7.38 o
  -7  15   8       63.90       70.92      4.50 o
  -6  15   8       23.77       20.66      3.26 o
  -5  15   8      152.35      136.52      5.28 o
  -4  15   8        2.06        5.49      3.11 o
  -3  15   8        4.76       11.54      3.00 o
  -2  15   8       36.27       37.52      3.56 o
  -1  15   8        2.44       -3.21      3.21 o
   0  15   8        5.15        0.75      2.57 o
   1  15   8       18.19       18.34      3.16 o
   2  15   8       88.99       86.32      5.14 o
   3  15   8        1.22       -0.71      2.87 o
   4  15   8        0.15        3.97      3.06 o
   5  15   8       45.91       48.05      3.90 o
   6  15   8       45.60       43.54      5.20 o
   7  15   8        7.68        7.77      3.86 o
 -11  16   8        5.58        9.61      5.84 o
 -10  16   8       12.61        9.04      5.32 o
  -9  16   8        0.03       -3.59      3.59 o
  -8  16   8      143.22      166.07      9.44 o
  -7  16   8        6.71        6.02      4.91 o
  -6  16   8       43.35       43.78      3.81 o
  -5  16   8        7.86        4.16      3.21 o
  -4  16   8      270.67      272.07      7.81 o
  -3  16   8        7.33        1.83      3.34 o
  -2  16   8      262.42      279.66      7.54 o
  -1  16   8       33.11       35.61      8.51 o
   0  16   8        6.91        0.41      2.78 o
   1  16   8        9.55        8.00      2.97 o
   2  16   8       14.02       25.57      3.47 o
   3  16   8       72.32       80.88      4.66 o
   4  16   8       54.69       59.36      4.27 o
   5  16   8       13.39       20.96      3.96 o
   6  16   8       50.51       51.50      4.28 o
 -11  17   8       16.41       20.42      6.42 o
 -10  17   8      143.73      161.18      8.09 o
  -9  17   8       25.60       28.06      4.96 o
  -8  17   8       37.45       41.99      4.62 o
  -7  17   8        0.92       -3.36      3.36 o
  -6  17   8        0.57       -1.46      3.23 o
  -5  17   8       15.70        8.24      3.50 o
  -4  17   8       18.33       20.20      3.65 o
  -3  17   8       23.48       18.70      3.82 o
  -2  17   8        1.53        9.44      3.18 o
  -1  17   8        4.71        4.21      3.57 o
   0  17   8       37.56       39.95      3.97 o
   1  17   8       12.25        9.65      3.09 o
   2  17   8        6.55        6.33      3.23 o
   3  17   8       33.83       28.41      3.74 o
   4  17   8        4.94       -0.10      3.05 o
   5  17   8        2.96        3.48      3.14 o
   6  17   8       10.68        5.01      4.01 o
 -11  18   8        6.52       22.63     10.54 o
 -10  18   8       17.93       30.01      5.64 o
  -9  18   8        0.03       -4.18      4.18 o
  -8  18   8       11.53        4.93      4.40 o
  -7  18   8        5.35       -0.47      3.90 o
  -6  18   8        2.06        2.72      3.59 o
  -5  18   8        6.23        6.30      3.51 o
  -4  18   8      118.10      117.23      5.83 o
  -3  18   8       16.69       24.12      4.79 o
  -2  18   8      255.36      238.22      7.31 o
  -1  18   8        0.51        0.03      3.48 o
   0  18   8       34.12       39.72      4.02 o
   1  18   8        6.73        3.49      3.21 o
   2  18   8       19.37       22.21      3.74 o
   3  18   8       15.69       14.51      4.70 o
   4  18   8       20.50       25.03      3.86 o
   5  18   8       42.66       49.39      4.55 o
   6  18   8       32.73       30.80      4.26 o
 -10  19   8       37.79       47.09      6.95 o
  -9  19   8       20.78       25.34      5.93 o
  -8  19   8       34.69       49.95      5.63 o
  -7  19   8        2.88       -3.61      3.61 o
  -6  19   8        5.82        6.86      3.97 o
  -5  19   8        3.63       -3.31      3.31 o
  -4  19   8        3.69       -1.46      3.83 o
  -3  19   8        2.63        7.55      4.33 o
  -2  19   8        0.01        1.97      3.24 o
  -1  19   8       71.12       78.17      5.71 o
   0  19   8       52.08       48.70      4.36 o
   1  19   8       31.32       27.71      3.92 o
   2  19   8        7.58        9.02      3.59 o
   3  19   8       34.04       44.32      4.38 o
   4  19   8       29.63       30.24      4.18 o
   5  19   8        0.43       -2.65      3.36 o
 -10  20   8        5.66        5.54      7.50 o
  -9  20   8        1.47       12.72      8.35 o
  -8  20   8        5.46        3.49      5.36 o
  -7  20   8        5.30        1.16      4.26 o
  -6  20   8       11.44        4.52      4.01 o
  -5  20   8       74.09       81.66      6.39 o
  -4  20   8        6.41        4.83      4.27 o
  -3  20   8      107.47      113.49      6.72 o
  -2  20   8        9.73        4.43      5.40 o
  -1  20   8       42.61       50.44      5.41 o
   0  20   8        0.01       -3.05      3.05 o
   1  20   8        1.17       -1.63      3.12 o
   2  20   8       15.65       18.10      4.16 o
   3  20   8       80.60       87.14      6.42 o
   4  20   8        4.72       11.38      3.75 o
   5  20   8       25.32       23.05      4.31 o
  -9  21   8        6.57        2.25      5.41 o
  -8  21   8        0.49        2.33      5.24 o
  -7  21   8       44.75       46.90      5.46 o
  -6  21   8        1.06        1.85      3.99 o
  -5  21   8        0.20        2.34      4.60 o
  -4  21   8       25.26       21.97      4.78 o
  -3  21   8       14.36        8.51      5.99 o
  -2  21   8       21.53       33.88      5.12 o
  -1  21   8       54.81       53.13      5.51 o
   0  21   8        4.04       -2.40      3.39 o
   1  21   8       21.78       19.73      4.00 o
   2  21   8        8.95        6.14      3.59 o
   3  21   8        9.40        5.25      3.71 o
   4  21   8        5.19        0.55      3.69 o
  -9  22   8        0.56       -5.63      5.63 o
  -8  22   8        9.80        3.64      7.04 o
  -7  22   8       54.63       72.57      6.38 o
  -6  22   8        0.75       -0.54      4.73 o
  -5  22   8      127.64      140.20      8.17 o
  -4  22   8        5.18        2.63      4.63 o
  -3  22   8       12.20       12.44      4.54 o
  -2  22   8        9.26       10.28      4.63 o
  -1  22   8        4.20        4.27      4.43 o
   0  22   8        0.19       -4.08      4.08 o
   1  22   8        7.73        4.15      3.67 o
   2  22   8        0.61       -3.28      5.25 o
   3  22   8       16.57       21.48      4.49 o
   4  22   8       12.12       13.89      4.29 o
  -8  23   8        1.52        0.12      5.47 o
  -7  23   8        2.19        0.74      5.60 o
  -6  23   8       46.55       45.05      6.41 o
  -5  23   8       16.90       22.54      5.93 o
  -4  23   8       14.08        5.36      4.71 o
  -3  23   8        3.20        0.60      5.65 o
  -2  23   8       12.33       15.08      4.95 o
  -1  23   8       16.46       18.59      5.13 o
   0  23   8        7.75        5.54      5.46 o
   1  23   8       75.13       87.10     11.22 o
   2  23   8        0.09       -3.62      3.62 o
   3  23   8       40.97       50.12      5.57 o
  -7  24   8       47.00       65.08     12.55 o
  -6  24   8       10.55        5.23      5.41 o
  -5  24   8       50.15       59.45      6.95 o
  -4  24   8       15.94        9.96      5.07 o
  -3  24   8        0.66       -1.20      5.73 o
  -2  24   8        1.65       -3.51      4.43 o
  -1  24   8        0.58       -4.20      4.34 o
   0  24   8        1.85        2.37      4.07 o
   1  24   8        0.14        1.80      3.90 o
   2  24   8        5.12       -0.67      3.92 o
   3  24   8        7.05        8.65      5.27 o
  -6  25   8        5.61        3.42      5.59 o
  -5  25   8        2.37        2.27      5.59 o
  -4  25   8        5.43       -3.66      5.06 o
  -3  25   8        0.04       -5.91      5.91 o
  -2  25   8        0.43       -2.37      4.61 o
  -1  25   8       26.51       29.58      5.73 o
   0  25   8        0.74       -1.15      4.05 o
   1  25   8       24.47       19.61      4.74 o
   2  25   8        2.22       -4.44      4.44 o
  -5  26   8       38.25       39.60      6.87 o
  -4  26   8       32.31       43.72      8.36 o
  -3  26   8        7.93       -8.76      8.76 o
  -2  26   8        3.11       -3.24      5.12 o
  -1  26   8        0.15       -3.96      4.69 o
   0  26   8        0.09       -1.27      4.99 o
   1  26   8        0.82        4.94      9.84 o
  -3  27   8        3.06       -6.72      6.92 o
  -2  27   8       14.29        8.55      8.47 o
 -13   0   9        0.14       -1.28      9.49 o
 -11   0   9        2.33        1.24      5.29 o
  -9   0   9      354.71      362.15     12.82 o
  -7   0   9       15.87       19.66      4.99 o
  -5   0   9     1152.60     1134.55     18.70 o
  -3   0   9      162.03      148.21      4.77 o
  -1   0   9      326.65      294.97     19.72 o
   1   0   9       33.71       28.94      2.95 o
   3   0   9      304.27      276.67      8.67 o
   5   0   9       73.41       97.02     13.10 o
   7   0   9       12.98       24.79     11.38 o
 -13   1   9      103.13      109.99     10.57 o
 -12   1   9        4.06        6.79      5.93 o
 -11   1   9        2.64       -0.62      3.51 o
 -10   1   9       46.43       42.36      5.07 o
  -9   1   9       46.45       51.47      4.45 o
  -8   1   9       67.85       76.50      6.09 o
  -7   1   9      252.80      269.39      7.48 o
  -6   1   9        5.42        8.19      2.25 o
  -5   1   9       84.70       90.25      6.04 o
  -4   1   9        3.01        1.16      2.48 o
  -3   1   9       57.44       57.82      2.33 o
  -2   1   9      108.62      108.63      2.90 o
  -1   1   9      606.08      573.36      8.78 o
   0   1   9       46.76       46.00      2.75 o
   1   1   9       62.62       60.39      3.60 o
   2   1   9       21.73       22.01      2.81 o
   3   1   9       86.38       74.44      3.53 o
   4   1   9        6.59        2.46      2.91 o
   5   1   9        0.09       -5.30      5.30 o
   6   1   9        4.37       -3.93      9.04 o
   7   1   9       10.42       -2.30     11.05 o
   8   1   9        0.70       -8.43      8.43 o
 -13   2   9       33.02       46.15     16.79 o
 -12   2   9       31.86       23.49      6.55 o
 -11   2   9       12.70        8.28      4.02 o
 -10   2   9        3.37        3.05      3.48 o
  -9   2   9       27.34       19.24      3.85 o
  -8   2   9       15.98       28.57      3.76 o
  -7   2   9      272.64      270.94      7.97 o
  -6   2   9      224.40      216.93      5.40 o
  -5   2   9      961.69      864.07     10.64 o
  -4   2   9      103.40      100.20      3.90 o
  -3   2   9      350.34      330.90      5.42 o
  -2   2   9        0.78        0.08      1.75 o
  -1   2   9       28.73       21.43      3.53 o
   0   2   9      174.95      166.24      6.81 o
   1   2   9       19.75       19.10      2.20 o
   2   2   9       82.89       75.44      3.53 o
   3   2   9       81.45       76.91      3.45 o
   4   2   9       15.78       15.02      3.84 o
   5   2   9       56.87       67.36      8.34 o
   6   2   9       26.57       20.65      7.37 o
   7   2   9        6.60       22.69      7.59 o
   8   2   9       14.28       14.29     11.43 o
 -13   3   9        1.38        4.62      7.03 o
 -12   3   9        0.25        3.68      6.38 o
 -11   3   9      125.12      124.68      7.54 o
 -10   3   9       11.57        8.27      3.69 o
  -9   3   9      176.92      172.48      9.71 o
  -8   3   9      334.62      327.18     12.64 o
  -7   3   9      106.51      100.31      5.01 o
  -6   3   9       40.39       48.69      3.69 o
  -5   3   9       79.10       81.10      3.68 o
  -4   3   9      939.20      917.97     11.14 o
  -3   3   9       16.79       19.11      2.34 o
  -2   3   9      256.22      260.05      4.59 o
  -1   3   9       53.94       50.24      3.20 o
   0   3   9      130.54      127.66      4.52 o
   1   3   9      166.14      151.58      4.87 o
   2   3   9       13.23       12.24      2.94 o
   3   3   9        0.78       -3.14      3.14 o
   4   3   9       25.53       21.67      6.26 o
   5   3   9       14.34       13.96      6.50 o
   6   3   9       19.32       37.16     11.03 o
   7   3   9       42.23       37.81     12.26 o
   8   3   9        0.42       -0.62      9.84 o
 -13   4   9        2.18        1.19      6.23 o
 -12   4   9       15.00       16.85      6.63 o
 -11   4   9       18.77       11.77      4.02 o
 -10   4   9        3.72        4.98      3.51 o
  -9   4   9       41.80       47.16      4.53 o
  -8   4   9      116.47      117.43      5.62 o
  -7   4   9       12.27        6.21      2.70 o
  -6   4   9      354.92      353.86      7.45 o
  -5   4   9      443.15      398.50      7.06 o
  -4   4   9       38.00       49.15      3.71 o
  -3   4   9     1181.70     1109.58     14.51 o
  -2   4   9      304.30      306.33      6.39 o
  -1   4   9      105.21       80.94      4.31 o
   0   4   9       10.07        5.69      2.37 o
   1   4   9      246.94      229.05      5.76 o
   2   4   9       44.56       45.23      2.99 o
   3   4   9        1.44       -2.53      2.53 o
   4   4   9       50.24       45.19      3.37 o
   5   4   9        1.53       -5.59      5.59 o
   6   4   9      141.79      149.39     15.79 o
   7   4   9        0.03        2.96      9.35 o
   8   4   9       24.39       21.66     11.78 o
 -13   5   9        1.46        3.18      6.85 o
 -12   5   9       35.51       41.22      7.35 o
 -11   5   9       20.90       22.85      4.36 o
 -10   5   9       40.57       41.39      4.14 o
  -9   5   9       15.55       10.99      3.28 o
  -8   5   9       87.22       80.07      4.44 o
  -7   5   9       11.67       11.27      2.83 o
  -6   5   9        3.20       -1.99      2.55 o
  -5   5   9        0.47       -2.60      2.60 o
  -4   5   9      397.24      380.27      7.07 o
  -3   5   9       25.68       32.74      4.31 o
  -2   5   9      107.68      111.17      5.12 o
  -1   5   9      305.31      292.07      9.70 o
   0   5   9      234.09      233.68      6.94 o
   1   5   9       47.08       51.03      5.02 o
   2   5   9       97.53      100.85      5.01 o
   3   5   9       16.76       11.45      2.79 o
   4   5   9        2.10       -0.87      4.79 o
   5   5   9        1.35       -4.59      7.76 o
   6   5   9       10.37       13.72     10.15 o
   7   5   9       13.30       38.65     12.09 o
   8   5   9        9.87       -2.91     10.15 o
 -13   6   9       13.25       29.22      7.97 o
 -12   6   9       25.23       26.25      7.35 o
 -11   6   9       19.11       16.62      3.89 o
 -10   6   9       11.19       14.01      3.53 o
  -9   6   9        0.59       -2.49      2.95 o
  -8   6   9       29.86       23.10      3.41 o
  -7   6   9        1.28       -1.98      2.44 o
  -6   6   9       24.89       16.01      3.30 o
  -5   6   9      614.83      563.47      8.47 o
  -4   6   9       29.27       26.88      3.27 o
  -3   6   9      729.69      673.77     10.05 o
  -2   6   9      582.14      563.57      9.75 o
  -1   6   9      422.09      381.59     11.09 o
   0   6   9       24.18       31.76      4.33 o
   1   6   9      207.92      172.49     15.64 o
   2   6   9      260.97      244.35      7.54 o
   3   6   9       11.94       10.87      2.33 o
   4   6   9       25.32       23.39      2.20 o
   5   6   9       35.78       35.96     10.24 o
   6   6   9      136.45      149.17     16.54 o
   7   6   9       11.13       33.84     12.31 o
 -13   7   9        0.28        4.16     12.77 o
 -12   7   9      109.79      111.59      9.73 o
 -11   7   9        0.46       -0.60      3.94 o
 -10   7   9       73.80       92.51      5.19 o
  -9   7   9        0.12       -1.57      4.60 o
  -8   7   9       55.78       51.38      4.06 o
  -7   7   9        8.34        3.50      2.75 o
  -6   7   9      366.98      310.28      7.08 o
  -5   7   9       89.45       91.31      4.63 o
  -4   7   9        4.31        1.69      2.17 o
  -3   7   9      483.69      457.08      7.85 o
  -2   7   9     1054.52      991.15     16.98 o
  -1   7   9        7.52       12.29      3.74 o
   0   7   9      569.33      550.84     13.94 o
   1   7   9        0.02        0.43      3.25 o
   2   7   9       31.81       35.18      3.33 o
   3   7   9       26.27       37.06      4.42 o
   4   7   9        2.32        2.14      2.01 o
   5   7   9        2.80        8.21      9.35 o
   6   7   9        6.69       12.53     10.99 o
   7   7   9        0.83       -1.76     10.10 o
 -13   8   9        2.14        8.04      7.25 o
 -12   8   9       13.38       13.22      5.59 o
 -11   8   9        0.08        2.45      4.02 o
 -10   8   9        4.79        6.66      3.63 o
  -9   8   9       10.93       15.14      3.50 o
  -8   8   9       10.44       12.16      3.16 o
  -7   8   9        0.32        2.99      2.67 o
  -6   8   9        0.79        1.89      2.71 o
  -5   8   9       51.10       44.11      4.23 o
  -4   8   9      127.00      104.93      4.11 o
  -3   8   9       71.92       63.95      3.72 o
  -2   8   9       26.95       26.86      3.46 o
  -1   8   9      129.42      134.43      7.18 o
   0   8   9      145.28      126.30     10.01 o
   1   8   9       83.39       86.88      4.58 o
   2   8   9       84.46       79.02      4.32 o
   3   8   9       28.72       24.12      3.45 o
   4   8   9       15.77       26.73      5.58 o
   5   8   9        9.19       -3.79      8.56 o
   6   8   9       82.52       98.52     15.00 o
   7   8   9       14.38        6.71     12.22 o
 -12   9   9       69.07       77.15      7.59 o
 -11   9   9       30.78       39.25      5.19 o
 -10   9   9      290.03      304.38      8.33 o
  -9   9   9        1.54        1.37      2.94 o
  -8   9   9       90.33       90.07      5.63 o
  -7   9   9        0.37        4.31      3.50 o
  -6   9   9      148.06      154.31      7.35 o
  -5   9   9        4.83       -3.21      3.51 o
  -4   9   9       13.10       10.32      3.58 o
  -3   9   9        4.02       -0.29      2.42 o
  -2   9   9      239.46      245.85      7.37 o
  -1   9   9      114.20      110.57      6.46 o
   0   9   9       21.19       25.45      4.38 o
   1   9   9        7.79        8.83      2.81 o
   2   9   9      229.50      242.72      6.96 o
   3   9   9        1.75        2.02      2.48 o
   4   9   9       24.40       32.72      3.10 o
   5   9   9       23.60       24.80      2.93 o
   6   9   9       39.88       50.57     11.47 o
   7   9   9        0.01        0.09      4.44 o
 -12  10   9        0.15        6.71      5.53 o
 -11  10   9        0.02        1.53      4.20 o
 -10  10   9        0.08        9.84      4.17 o
  -9  10   9       15.18       18.14      3.99 o
  -8  10   9        9.82        8.75      2.96 o
  -7  10   9      158.80      176.64      5.84 o
  -6  10   9        1.11       -1.55      4.61 o
  -5  10   9       28.59       41.33      6.21 o
  -4  10   9        0.23        1.09      2.44 o
  -3  10   9       14.50       14.86      2.77 o
  -2  10   9        3.29       -2.37      2.37 o
  -1  10   9        2.23       -2.53      2.53 o
   0  10   9        1.33        1.31      2.64 o
   1  10   9       14.77       11.09      3.19 o
   2  10   9        0.02        8.59      3.00 o
   3  10   9        1.42        5.76      2.84 o
   4  10   9       78.81       83.97      3.98 o
   5  10   9       38.96       47.40      3.69 o
   6  10   9       25.47       29.57      8.32 o
   7  10   9        5.53        4.22      6.31 o
 -12  11   9        9.21        7.58      5.78 o
 -11  11   9        5.17        3.03      5.94 o
 -10  11   9       90.53      105.32      5.73 o
  -9  11   9       44.06       51.86      4.13 o
  -8  11   9       65.69       60.71      4.08 o
  -7  11   9       14.23        8.67      2.90 o
  -6  11   9       29.83       28.12      4.71 o
  -5  11   9       53.39       56.68      4.02 o
  -4  11   9       24.62       21.50      3.13 o
  -3  11   9       30.73       32.52      4.60 o
  -2  11   9      203.38      183.35      5.68 o
  -1  11   9       15.82       18.09      3.38 o
   0  11   9      119.49      124.51      7.15 o
   1  11   9      123.36      121.63      5.60 o
   2  11   9      224.24      229.74      7.15 o
   3  11   9      102.69      113.44     12.14 o
   4  11   9        2.58        5.73      2.58 o
   5  11   9       14.79       20.65      2.69 o
   6  11   9       95.12       86.32      7.47 o
   7  11   9       23.25       32.38      5.84 o
 -12  12   9        1.51       -0.24      5.45 o
 -11  12   9        1.19        0.38      4.82 o
 -10  12   9       15.58       14.37      4.16 o
  -9  12   9       27.85       34.27      3.84 o
  -8  12   9       10.04       10.24      3.11 o
  -7  12   9       33.87       33.64      3.72 o
  -6  12   9       58.02       59.80      3.92 o
  -5  12   9      180.04      183.02      6.39 o
  -4  12   9        4.94        4.45      2.80 o
  -3  12   9        0.69        2.58      2.64 o
  -2  12   9        1.36        8.31      2.85 o
  -1  12   9        2.10        7.17      3.26 o
   0  12   9       58.19       54.94      5.66 o
   1  12   9       26.25       37.80      4.10 o
   2  12   9       51.69       64.47      4.56 o
   3  12   9      143.20      146.83      5.42 o
   4  12   9       49.11       43.74      3.58 o
   5  12   9       75.87       69.70      4.32 o
   6  12   9        0.01        5.93      2.97 o
   7  12   9        3.03        9.93      6.09 o
 -12  13   9        1.91       -1.87      5.36 o
 -11  13   9        5.22       -2.12      4.39 o
 -10  13   9       17.04       18.90      4.35 o
  -9  13   9       90.68      106.42      5.16 o
  -8  13   9        2.72        5.64      3.09 o
  -7  13   9        9.17        6.88      3.21 o
  -6  13   9        5.71       -0.59      3.08 o
  -5  13   9        1.09       -1.15      2.91 o
  -4  13   9       78.87       64.51      4.26 o
  -3  13   9       73.04       85.63      4.39 o
  -2  13   9      494.50      437.88     10.83 o
  -1  13   9      349.94      373.72      9.73 o
   0  13   9       60.79       61.57      4.69 o
   1  13   9      275.56      273.79      8.25 o
   2  13   9        2.16       -1.31      2.77 o
   3  13   9       69.50       93.19      4.91 o
   4  13   9       17.35       18.95      4.01 o
   5  13   9        6.61        7.35      2.84 o
   6  13   9        2.26        3.64      3.19 o
 -11  14   9        0.32       -5.27      5.27 o
 -10  14   9        2.75       -3.52      3.69 o
  -9  14   9       67.00       87.44      5.14 o
  -8  14   9        3.07        1.23      3.16 o
  -7  14   9       78.69       75.03      5.12 o
  -6  14   9        0.39       -0.38      3.05 o
  -5  14   9      131.00      130.79      6.00 o
  -4  14   9       31.02       23.73      3.96 o
  -3  14   9       18.48       18.25      3.23 o
  -2  14   9       16.81       17.72      5.44 o
  -1  14   9        1.05        4.22      3.46 o
   0  14   9        6.70        8.26      3.91 o
   1  14   9       19.54       21.25      3.96 o
   2  14   9        2.38        4.48      2.98 o
   3  14   9      157.58      169.09      5.98 o
   4  14   9        0.01        0.02      2.76 o
   5  14   9       30.32       30.34      3.46 o
   6  14   9       10.48       16.22      3.91 o
 -11  15   9       20.48        8.57      5.61 o
 -10  15   9        2.87        4.74      4.50 o
  -9  15   9        9.90        6.78      3.92 o
  -8  15   9       19.05       18.80      4.00 o
  -7  15   9       10.24        4.03      3.66 o
  -6  15   9        0.00        0.45      3.22 o
  -5  15   9        0.96        0.71      3.04 o
  -4  15   9       28.30       23.43      3.95 o
  -3  15   9        9.31       10.65      3.15 o
  -2  15   9      173.69      159.81      7.28 o
  -1  15   9       41.57       37.93      4.44 o
   0  15   9        2.67       -2.33      3.33 o
   1  15   9       67.88       75.22      5.27 o
   2  15   9       24.54       18.69      3.35 o
   3  15   9       27.15       35.32      3.79 o
   4  15   9        1.94       -2.87      2.87 o
   5  15   9        3.77        7.67      3.18 o
   6  15   9        4.72        5.51      3.74 o
 -11  16   9        6.11        7.81      7.50 o
 -10  16   9        0.01        5.03      5.28 o
  -9  16   9       47.26       46.68      5.57 o
  -8  16   9        1.67        0.85      4.00 o
  -7  16   9       20.80       14.17      4.07 o
  -6  16   9       22.20       16.95      3.98 o
  -5  16   9       68.09       76.32      5.86 o
  -4  16   9       16.44        7.94      3.83 o
  -3  16   9      136.43      131.31      5.86 o
  -2  16   9       21.56       21.32      4.28 o
  -1  16   9       10.90        7.39      3.60 o
   0  16   9        9.67        7.01      3.50 o
   1  16   9        0.78        7.41      3.71 o
   2  16   9        0.50       -2.95      2.95 o
   3  16   9       30.73       33.32      3.88 o
   4  16   9        0.07        0.19      3.03 o
   5  16   9       64.27       82.95      7.42 o
   6  16   9       12.42        7.76      7.24 o
 -10  17   9        4.76        3.68      5.60 o
  -9  17   9       11.52       15.37      4.96 o
  -8  17   9        4.77        5.37      4.40 o
  -7  17   9        0.85       -2.11      4.00 o
  -6  17   9        0.03       -3.58      3.58 o
  -5  17   9        0.03        1.46      4.08 o
  -4  17   9        3.13        3.20      3.74 o
  -3  17   9        0.17       -1.12      3.14 o
  -2  17   9        4.23        0.00      3.72 o
  -1  17   9        4.10       -0.28      5.25 o
   0  17   9        0.03       -2.15      3.56 o
   1  17   9       68.87       58.81      5.33 o
   2  17   9       70.12       72.90      4.85 o
   3  17   9       12.81       11.11      3.41 o
   4  17   9        5.85        3.81      3.28 o
   5  17   9        0.49        2.46      3.32 o
 -10  18   9        0.38        1.09      5.50 o
  -9  18   9       39.84       29.05      5.57 o
  -8  18   9       10.86       16.04      4.59 o
  -7  18   9        1.69       -4.15      4.15 o
  -6  18   9       17.75        8.97      4.81 o
  -5  18   9       36.92       30.71      5.13 o
  -4  18   9       81.62       92.00      6.30 o
  -3  18   9      203.50      211.80      8.61 o
  -2  18   9        0.46        2.85      3.90 o
  -1  18   9       15.06       15.06      4.27 o
   0  18   9        3.16        2.39      3.70 o
   1  18   9        0.45        0.87      3.21 o
   2  18   9        2.16        4.02      3.48 o
   3  18   9        9.56       12.61      3.62 o
   4  18   9       14.24       11.60      3.61 o
   5  18   9       34.35       39.41      4.37 o
 -10  19   9       31.51       46.96      7.14 o
  -9  19   9        0.41       -2.52      4.66 o
  -8  19   9        1.75        3.90      4.71 o
  -7  19   9        0.58       -4.50      4.50 o
  -6  19   9        4.19       -1.22      4.28 o
  -5  19   9       14.62       16.30      4.85 o
  -4  19   9        5.05       -0.51      4.19 o
  -3  19   9        1.13        4.17      5.02 o
  -2  19   9       66.00       68.70      8.77 o
  -1  19   9        4.78        1.01      4.06 o
   0  19   9       13.29       18.52      4.33 o
   1  19   9        7.16        7.21      3.47 o
   2  19   9       46.29       49.44      4.73 o
   3  19   9        5.06        2.95      3.37 o
   4  19   9        4.10        2.00      3.60 o
  -9  20   9       19.22       18.26      6.28 o
  -8  20   9      106.22      142.30      9.02 o
  -7  20   9        0.00       -2.58      5.34 o
  -6  20   9       29.57       39.28      7.70 o
  -5  20   9        4.26       -0.53      4.23 o
  -4  20   9       20.33       21.28      4.86 o
  -3  20   9       22.20       21.67      4.85 o
  -2  20   9       25.56       37.98      5.17 o
  -1  20   9        9.05        4.71      4.27 o
   0  20   9       13.50       11.52      4.31 o
   1  20   9        8.89        7.13      4.34 o
   2  20   9        2.17       -3.40      3.40 o
   3  20   9        2.12       -2.73      3.38 o
   4  20   9       13.81       15.42      3.96 o
  -9  21   9        0.70       -1.01      6.60 o
  -8  21   9        7.47        9.39     14.29 o
  -7  21   9        5.24       -1.08      5.30 o
  -6  21   9       10.47       11.69      6.81 o
  -5  21   9       44.26       47.96      5.95 o
  -4  21   9        8.30        1.23      4.46 o
  -3  21   9        0.64        2.40      4.36 o
  -2  21   9       60.56       53.29      7.13 o
  -1  21   9       18.43       17.75      4.82 o
   0  21   9       16.17       19.04      5.04 o
   1  21   9        4.38        7.42      3.85 o
   2  21   9        1.10        0.02      4.16 o
   3  21   9        2.17       -3.67      3.67 o
  -8  22   9       13.55       21.81      7.74 o
  -7  22   9        1.63       -1.57      5.27 o
  -6  22   9       28.54       38.46      6.52 o
  -5  22   9       16.35       29.74      5.94 o
  -4  22   9       27.90       21.85      9.22 o
  -3  22   9        0.45       -4.35      4.35 o
  -2  22   9       14.80       13.24      4.95 o
  -1  22   9       17.07       14.60      4.92 o
   0  22   9        6.93       10.05      4.64 o
   1  22   9        5.06        3.89      4.11 o
   2  22   9       14.46       17.88      4.32 o
   3  22   9        0.21       -1.10      4.17 o
  -7  23   9        7.55        4.76      5.68 o
  -6  23   9        0.19        5.61      5.35 o
  -5  23   9       70.94       81.13      7.47 o
  -4  23   9        8.39        5.25      6.38 o
  -3  23   9        0.01        1.17      4.76 o
  -2  23   9       38.87       31.87      5.74 o
  -1  23   9        4.01        6.16      4.81 o
   0  23   9       17.83       19.86      5.33 o
   1  23   9        0.03       -0.90      3.83 o
   2  23   9        9.79       15.37      5.43 o
  -6  24   9       29.08       29.39      6.44 o
  -5  24   9        0.18        3.01     12.15 o
  -4  24   9        3.30       -6.35      6.35 o
  -3  24   9        4.47        7.09      5.15 o
  -2  24   9        0.92       -4.57      4.57 o
  -1  24   9        2.85        6.37      5.19 o
   0  24   9        2.90        6.61      5.07 o
   1  24   9        0.26        3.61      4.98 o
  -5  25   9        6.10        3.23      6.85 o
  -4  25   9        9.89        7.49      7.35 o
  -3  25   9        9.23        9.60      5.62 o
  -2  25   9        0.64        0.96      5.92 o
  -1  25   9        7.06        3.54      5.36 o
   0  25   9        1.91        2.39      5.95 o
 -12   0  10        0.08       -4.24      7.46 o
 -10   0  10        7.01        2.28      5.32 o
  -8   0  10      153.24      155.35      9.14 o
  -6   0  10      849.48      833.30     20.20 o
  -4   0  10      505.56      469.54     10.25 o
  -2   0  10      713.15      671.42     22.30 o
   0   0  10      190.66      184.08      8.19 o
   2   0  10      288.91      290.74      9.77 o
   4   0  10       19.48       26.65      3.65 o
   6   0  10        8.83        6.84      9.26 o
 -13   1  10        0.20       -0.13      8.74 o
 -12   1  10       10.41        0.93      5.94 o
 -11   1  10        4.10       -1.49      3.96 o
 -10   1  10      193.98      219.26      7.73 o
  -9   1  10       35.64       38.91      4.32 o
  -8   1  10      113.07      109.38      5.61 o
  -7   1  10        1.93        0.15      2.68 o
  -6   1  10       93.09      101.03      5.17 o
  -5   1  10      119.09      114.12      4.26 o
  -4   1  10       32.88       37.62      2.85 o
  -3   1  10       14.62       15.28      2.79 o
  -2   1  10      209.55      186.65      9.36 o
  -1   1  10       22.65       19.17      2.79 o
   0   1  10      294.22      265.26      6.65 o
   1   1  10        5.46        2.59      2.50 o
   2   1  10        0.44        2.40      4.48 o
   3   1  10       21.70       17.88      5.81 o
   4   1  10        0.36       -2.81      2.81 o
   5   1  10        0.10       -6.11      6.11 o
   6   1  10        2.08        9.45      9.46 o
   7   1  10        0.05        0.04     11.96 o
 -13   2  10        7.39       -6.64      7.28 o
 -12   2  10        8.44       -3.18      5.74 o
 -11   2  10       68.75       68.58      7.55 o
 -10   2  10       10.79        9.38      4.07 o
  -9   2  10       18.68        9.95      3.60 o
  -8   2  10       50.77       48.66      4.29 o
  -7   2  10       39.38       48.17      4.17 o
  -6   2  10      274.91      247.58      5.98 o
  -5   2  10       74.91       81.91      3.80 o
  -4   2  10      583.15      551.36      8.70 o
  -3   2  10      422.80      374.03      7.77 o
  -2   2  10      114.18      112.98      6.79 o
  -1   2  10      106.87       96.90      4.42 o
   0   2  10        3.66        4.70      3.31 o
   1   2  10      295.85      295.66      8.29 o
   2   2  10      122.49      110.45      5.50 o
   3   2  10       72.81       69.82      4.70 o
   4   2  10       25.54       41.45      7.00 o
   5   2  10       19.34       17.99      6.69 o
   6   2  10       14.27       24.32      7.78 o
   7   2  10        3.68        4.72     10.99 o
 -13   3  10       31.58       30.68      8.25 o
 -12   3  10        0.01       -5.50      5.86 o
 -11   3  10        8.74       12.60      4.71 o
 -10   3  10        0.18       -3.63      3.63 o
  -9   3  10        9.16        6.30      3.56 o
  -8   3  10       37.04       41.35      4.27 o
  -7   3  10       21.56       22.96      3.42 o
  -6   3  10        7.23       -0.35      3.61 o
  -5   3  10      234.73      215.27      5.50 o
  -4   3  10       10.28       10.65      2.32 o
  -3   3  10       24.64       19.81      3.73 o
  -2   3  10      477.05      445.34      9.90 o
  -1   3  10        0.03       -2.62      2.62 o
   0   3  10      231.47      221.58      7.13 o
   1   3  10        7.68        3.74      5.95 o
   2   3  10        4.14       -0.48      2.98 o
   3   3  10        2.66        2.00      2.97 o
   4   3  10       13.57       24.66      6.37 o
   5   3  10        0.51       16.16      6.74 o
   6   3  10       22.37       31.99     12.13 o
   7   3  10        5.50       11.69     11.43 o
 -13   4  10        8.51        2.85      6.56 o
 -12   4  10       19.50       17.60      7.00 o
 -11   4  10       16.02       16.80      4.46 o
 -10   4  10       52.53       56.77      5.12 o
  -9   4  10        9.40        6.94      3.56 o
  -8   4  10       46.74       40.46      4.21 o
  -7   4  10       54.49       56.44      4.61 o
  -6   4  10      101.74       88.77      4.10 o
  -5   4  10        6.47        6.82      2.47 o
  -4   4  10      281.43      234.37      7.30 o
  -3   4  10      253.03      250.12      7.06 o
  -2   4  10        9.85       10.80      3.68 o
  -1   4  10       28.61       22.81      3.32 o
   0   4  10        5.64        8.47      3.30 o
   1   4  10      253.30      239.07      7.54 o
   2   4  10       39.68       40.43      3.95 o
   3   4  10      136.09      119.53      7.14 o
   4   4  10        6.41        9.24     11.69 o
   5   4  10      135.76      141.40     16.15 o
   6   4  10        0.56        6.26      9.71 o
   7   4  10       27.29       20.60     11.69 o
 -13   5  10       48.04       39.10      8.40 o
 -12   5  10       15.41       32.98      7.65 o
 -11   5  10       43.74       49.87      6.80 o
 -10   5  10        2.17        4.06      3.89 o
  -9   5  10        0.63        0.01      3.33 o
  -8   5  10       10.72       10.10      3.24 o
  -7   5  10       29.25       31.01      4.13 o
  -6   5  10      317.73      320.75      6.38 o
  -5   5  10       53.85       47.84      3.02 o
  -4   5  10       38.32       28.45      3.83 o
  -3   5  10        0.25       -2.18      6.20 o
  -2   5  10      616.75      533.54     11.12 o
  -1   5  10      108.21      100.41      5.16 o
   0   5  10        7.85        4.72      3.07 o
   1   5  10        0.30       -2.46      3.18 o
   2   5  10        3.64        6.83      3.10 o
   3   5  10        1.50        0.99      2.22 o
   4   5  10        0.07        7.54      8.29 o
   5   5  10        0.62       19.94     10.72 o
   6   5  10       24.78       33.09     11.34 o
   7   5  10       12.65       17.21     11.69 o
 -13   6  10        9.70       10.02      6.99 o
 -12   6  10       14.19       24.15      7.24 o
 -11   6  10        0.15       -3.85      3.85 o
 -10   6  10       96.20      124.61      5.77 o
  -9   6  10       14.61       10.03      3.39 o
  -8   6  10        2.16        2.25      2.93 o
  -7   6  10      214.09      228.25      8.65 o
  -6   6  10       38.71       36.43      2.97 o
  -5   6  10      429.45      426.52      9.17 o
  -4   6  10        1.33       -2.68      2.68 o
  -3   6  10      117.75      121.49      7.00 o
  -2   6  10       26.54       23.16      7.57 o
  -1   6  10       97.26      101.55      6.46 o
   0   6  10       12.42        6.67      4.85 o
   1   6  10      252.71      214.38      8.52 o
   2   6  10       51.85       51.65      6.33 o
   3   6  10       77.09       79.34      4.08 o
   4   6  10        7.04        8.65      8.87 o
   5   6  10      139.22      159.31     16.28 o
   6   6  10       15.15       23.29     11.69 o
   7   6  10       19.30       31.19     12.49 o
 -12   7  10        2.10       -5.46      5.84 o
 -11   7  10       23.78       26.69      4.42 o
 -10   7  10        3.92        4.61      3.47 o
  -9   7  10       26.09       25.39      3.77 o
  -8   7  10        3.94        3.86      3.03 o
  -7   7  10      138.33      146.16      5.54 o
  -6   7  10      125.23      128.89      4.50 o
  -5   7  10       25.06       29.60      3.03 o
  -4   7  10       12.15        9.28      3.09 o
  -3   7  10      255.05      229.43      7.19 o
  -2   7  10        0.06       -3.61      4.54 o
  -1   7  10      126.08      116.64      6.70 o
   0   7  10        1.68        0.59      3.53 o
   1   7  10      103.59      101.09     10.83 o
   2   7  10       10.88        8.19      2.84 o
   3   7  10       16.20       19.37      2.91 o
   4   7  10        1.46        1.13      2.81 o
   5   7  10        0.57       16.41      9.97 o
   6   7  10        1.76        7.63     11.51 o
 -12   8  10        3.40        2.67      6.77 o
 -11   8  10       10.32       17.43      4.23 o
 -10   8  10        3.50        6.17      4.57 o
  -9   8  10       66.38       72.46      5.84 o
  -8   8  10       28.25       23.09      3.56 o
  -7   8  10      230.98      242.11      6.94 o
  -6   8  10       12.03       16.36      4.17 o
  -5   8  10      194.67      179.10      6.03 o
  -4   8  10        0.01       -2.31      2.58 o
  -3   8  10       28.38       29.52      6.84 o
  -2   8  10       13.14        3.13      4.17 o
  -1   8  10       28.29       20.81      4.28 o
   0   8  10        2.80        1.38      3.52 o
   1   8  10        8.26        4.52      3.08 o
   2   8  10       22.84       27.14      3.36 o
   3   8  10       97.88      105.96      4.88 o
   4   8  10        0.06       -0.19      3.76 o
   5   8  10       93.90      103.72     14.43 o
   6   8  10       14.77        9.44     11.74 o
 -12   9  10        2.01       -0.06      5.21 o
 -11   9  10       31.35       39.43      4.79 o
 -10   9  10       12.61       12.80      3.60 o
  -9   9  10       11.31       11.87      3.57 o
  -8   9  10        3.10        6.70      3.21 o
  -7   9  10       73.47       78.88      5.07 o
  -6   9  10        0.94       -1.16      2.95 o
  -5   9  10       34.59       41.20      3.62 o
  -4   9  10        0.78       -1.30      3.33 o
  -3   9  10       60.08       64.70     14.40 o
  -2   9  10       18.93       16.66      8.80 o
  -1   9  10       50.65       41.89      4.77 o
   0   9  10        3.80        0.39      2.89 o
   1   9  10      244.16      248.36      7.44 o
   2   9  10        6.89       10.56      3.06 o
   3   9  10       36.81       37.97      3.65 o
   4   9  10       29.34       31.66      6.42 o
   5   9  10        4.87       12.26      9.88 o
   6   9  10       11.81        0.13     10.68 o
 -12  10  10        0.02       -0.56      5.62 o
 -11  10  10       38.21       50.99      5.72 o
 -10  10  10       36.26       54.23      5.07 o
  -9  10  10       33.12       33.21      3.85 o
  -8  10  10        7.19       10.63      3.08 o
  -7  10  10       90.67       93.04      5.49 o
  -6  10  10        6.46       14.42      4.02 o
  -5  10  10       95.31       95.80      6.69 o
  -4  10  10       27.04       22.68      3.59 o
  -3  10  10       54.23       56.78      5.36 o
  -2  10  10       46.24       42.10      7.00 o
  -1  10  10        1.95       -0.91      2.91 o
   0  10  10       39.68       33.88      4.00 o
   1  10  10       61.49       73.13      4.82 o
   2  10  10        1.34        2.07      3.11 o
   3  10  10      135.17      140.32      5.76 o
   4  10  10       50.99       57.28      3.89 o
   5  10  10       36.43       45.66     12.44 o
   6  10  10       21.45       39.22     12.71 o
 -12  11  10        2.71       -4.63      5.59 o
 -11  11  10       29.29       36.99      5.43 o
 -10  11  10       21.92       45.91      4.70 o
  -9  11  10       16.56       23.57      4.11 o
  -8  11  10       16.08       20.43      3.88 o
  -7  11  10       54.02       53.00      4.45 o
  -6  11  10       16.34       16.02      3.54 o
  -5  11  10        0.07       -0.87      2.71 o
  -4  11  10       59.93       49.19      4.51 o
  -3  11  10       36.65       29.29      4.12 o
  -2  11  10        5.39        8.30      3.43 o
  -1  11  10       15.64       17.94      3.60 o
   0  11  10      115.15      106.65      5.61 o
   1  11  10      105.53      107.84      5.92 o
   2  11  10       42.19       46.73      4.18 o
   3  11  10        2.03       -2.50      3.75 o
   4  11  10        1.87       10.48      3.08 o
   5  11  10        8.92       20.93      3.80 o
   6  11  10       31.07       65.43     14.69 o
 -12  12  10        1.93       -5.32      7.15 o
 -11  12  10        0.01       -2.36      4.95 o
 -10  12  10       11.06       22.21      4.98 o
  -9  12  10       51.85       58.87      5.03 o
  -8  12  10      118.49      128.15      5.95 o
  -7  12  10        1.60       -2.98      3.06 o
  -6  12  10       59.52       75.30      5.73 o
  -5  12  10       34.99       26.78      4.22 o
  -4  12  10        0.22       -2.62      2.62 o
  -3  12  10      121.83      118.51      6.87 o
  -2  12  10       28.92       32.28      4.17 o
  -1  12  10       37.10       30.94      4.00 o
   0  12  10        0.06       11.39      3.70 o
   1  12  10      150.87      144.79      6.56 o
   2  12  10       41.73       40.67      4.97 o
   3  12  10       58.75       73.81      7.24 o
   4  12  10       61.78       66.35      4.46 o
   5  12  10       25.48       25.73      4.44 o
   6  12  10        9.98       30.97     13.32 o
 -11  13  10        0.08       -1.23      5.32 o
 -10  13  10       12.91       13.41      4.63 o
  -9  13  10        0.40       -0.92      3.69 o
  -8  13  10        4.03       14.25      3.85 o
  -7  13  10       14.11        9.22      3.87 o
  -6  13  10        7.12        3.79      4.01 o
  -5  13  10       16.41       16.78      4.03 o
  -4  13  10        2.50        3.23      2.84 o
  -3  13  10       31.50       31.31      4.17 o
  -2  13  10       86.72       82.46      5.44 o
  -1  13  10       45.92       47.88      4.55 o
   0  13  10      205.25      219.81      8.87 o
   1  13  10        1.63        7.09      3.64 o
   2  13  10       79.33       85.17      5.31 o
   3  13  10        7.22       15.27      3.67 o
   4  13  10       12.12       10.68      3.42 o
   5  13  10        0.03        4.26      7.08 o
 -11  14  10        2.93        1.97      5.59 o
 -10  14  10        7.74       -1.94      4.71 o
  -9  14  10        3.54        0.28      3.82 o
  -8  14  10       79.70       92.08      5.62 o
  -7  14  10        9.40        5.76      4.53 o
  -6  14  10       52.21       60.22      5.51 o
  -5  14  10        9.63        5.69      3.79 o
  -4  14  10        0.52        2.08      2.93 o
  -3  14  10        5.49        4.28      3.59 o
  -2  14  10        1.36        8.46      3.58 o
  -1  14  10       80.21       88.35      5.64 o
   0  14  10        9.13       22.05      4.10 o
   1  14  10       12.30        8.85      3.76 o
   2  14  10        5.42        6.38      3.72 o
   3  14  10       21.90       24.00      4.42 o
   4  14  10       21.28       28.21      4.12 o
   5  14  10       29.02       26.99      6.93 o
 -11  15  10        0.05       -4.96      5.61 o
 -10  15  10       15.86       11.15      5.03 o
  -9  15  10        7.48        9.06      4.31 o
  -8  15  10        0.14        3.38      4.06 o
  -7  15  10        3.66        5.22      4.56 o
  -6  15  10        0.04        1.43      5.17 o
  -5  15  10        6.71        4.02      3.87 o
  -4  15  10       70.21       70.37      4.70 o
  -3  15  10       36.90       39.08      4.71 o
  -2  15  10      166.36      173.71      7.48 o
  -1  15  10        0.10       -0.48      4.57 o
   0  15  10      100.82      110.34      6.27 o
   1  15  10        3.63        0.82      3.59 o
   2  15  10       56.82       62.02      5.32 o
   3  15  10        6.24        0.68      3.54 o
   4  15  10        4.56       -3.27      3.50 o
   5  15  10        3.79        2.48     11.38 o
 -10  16  10       17.59       25.20      6.22 o
  -9  16  10       19.35       15.41      4.50 o
  -8  16  10       41.77       44.44      5.42 o
  -7  16  10        1.66        0.66      4.56 o
  -6  16  10      124.52      142.96      7.78 o
  -5  16  10        4.85       -2.20      3.93 o
  -4  16  10       33.20       31.65      4.70 o
  -3  16  10       15.85       12.01      4.31 o
  -2  16  10        0.47        2.80      3.90 o
  -1  16  10       13.66       18.93      4.69 o
   0  16  10       29.12       29.44      4.59 o
   1  16  10        2.99       -2.05      3.83 o
   2  16  10        6.73        4.72      3.91 o
   3  16  10        0.64       -2.07      3.77 o
   4  16  10       24.11       35.94      7.06 o
 -10  17  10       54.24       52.76      8.95 o
  -9  17  10       38.49       58.06      7.37 o
  -8  17  10        0.35       -3.87      5.33 o
  -7  17  10       37.36       48.61      9.69 o
  -6  17  10        0.33        1.63      4.43 o
  -5  17  10        0.29       -0.82      3.97 o
  -4  17  10       21.00       12.12      4.53 o
  -3  17  10       18.79       21.67      4.71 o
  -2  17  10      175.95      160.07      7.82 o
  -1  17  10        0.50        1.00      3.96 o
   0  17  10       44.23       37.77      5.50 o
   1  17  10       10.56        3.56      3.99 o
   2  17  10       28.32       29.43      4.77 o
   3  17  10        1.21        0.62      3.74 o
   4  17  10        9.21       11.19      3.69 o
 -10  18  10       50.26      100.72     15.35 o
  -9  18  10       12.70       15.02      6.23 o
  -8  18  10       36.06       39.78      6.40 o
  -7  18  10       10.00        5.37      5.07 o
  -6  18  10       60.77       60.89      6.26 o
  -5  18  10       15.89       17.79      5.07 o
  -4  18  10       29.31       25.83      5.06 o
  -3  18  10        9.58        9.70      4.42 o
  -2  18  10        1.00       -0.86      4.21 o
  -1  18  10        0.38       -3.79      3.86 o
   0  18  10       23.35       12.28      4.43 o
   1  18  10        0.69       -0.40      4.10 o
   2  18  10        4.70       10.01      4.42 o
   3  18  10       12.04       10.67      4.49 o
   4  18  10        6.26        5.60      3.86 o
  -9  19  10        0.99       -5.20      5.20 o
  -8  19  10        0.00        3.48      5.40 o
  -7  19  10        0.91       -0.39      5.11 o
  -6  19  10        0.40       -2.09      4.74 o
  -5  19  10        0.45       -2.18      6.86 o
  -4  19  10        1.11       -1.03      4.45 o
  -3  19  10       10.54       11.09      4.73 o
  -2  19  10       17.20       13.66      6.08 o
  -1  19  10        7.73        7.70      4.74 o
   0  19  10        0.04       -4.07      4.07 o
   1  19  10       11.19        1.44      4.23 o
   2  19  10        3.26       -0.96      4.24 o
   3  19  10        4.85        1.40      4.74 o
  -9  20  10        0.01       -0.97     10.41 o
  -8  20  10        4.68        1.86      5.59 o
  -7  20  10       22.54       26.54      7.40 o
  -6  20  10       53.83       63.80      6.80 o
  -5  20  10       33.73       40.57     12.44 o
  -4  20  10        0.29        1.57      4.69 o
  -3  20  10       11.18       13.37      4.94 o
  -2  20  10        9.08        4.64      4.76 o
  -1  20  10        0.28       -4.28      4.28 o
   0  20  10        1.62       -3.97      4.23 o
   1  20  10        0.01        1.39      4.47 o
   2  20  10        7.06       -2.52      4.52 o
   3  20  10        9.36        9.72      5.45 o
  -8  21  10        1.62        4.06      5.58 o
  -7  21  10        0.00        6.54      5.54 o
  -6  21  10        1.42        0.39      5.60 o
  -5  21  10       18.63       21.67     20.16 o
  -4  21  10        2.46        0.45      4.83 o
  -3  21  10       45.24       62.55      6.40 o
  -2  21  10        1.20        1.00      4.67 o
  -1  21  10        2.65        1.12      4.57 o
   0  21  10        2.22       -4.01      4.01 o
   1  21  10        5.48       12.75      4.89 o
   2  21  10        0.18       -3.93      4.55 o
  -7  22  10        0.25       -1.09      5.73 o
  -6  22  10       15.38       31.83     14.32 o
  -5  22  10       69.03       98.79     10.01 o
  -4  22  10       33.25       46.39      6.35 o
  -3  22  10       49.67       57.23      6.66 o
  -2  22  10        0.14       -1.21      4.58 o
  -1  22  10        0.58       -0.96      4.87 o
   0  22  10        2.69        1.17      4.96 o
   1  22  10       15.76       16.08      5.03 o
  -6  23  10       20.97       35.38      8.41 o
  -5  23  10       74.46       97.57      9.99 o
  -4  23  10       14.71       18.85      5.84 o
  -3  23  10       18.62       14.15      5.70 o
  -2  23  10       11.78       14.16      5.57 o
  -1  23  10        3.57        3.22      4.85 o
   0  23  10        5.59        4.40      5.31 o
  -5  24  10        1.44       -5.73      7.00 o
  -4  24  10       14.96        9.72      6.05 o
  -3  24  10       22.45       18.87      5.91 o
  -2  24  10        0.25       -1.36      6.31 o
  -1  24  10        0.94       -3.84      5.83 o
 -11   0  11        0.00       -5.52      5.52 o
  -9   0  11       31.56       38.41      6.49 o
  -7   0  11        7.40       -1.54      6.09 o
  -5   0  11      172.34      184.11     12.79 o
  -3   0  11      497.58      448.91     13.08 o
  -1   0  11        0.11       -6.03      6.64 o
   1   0  11      195.21      192.49      8.65 o
   3   0  11        6.10        3.02      3.65 o
   5   0  11       27.72       41.52     12.35 o
 -12   1  11        1.98       -5.12      5.12 o
 -11   1  11       35.92       27.83      4.93 o
 -10   1  11        0.17        1.55      4.02 o
  -9   1  11       29.01       31.96      4.25 o
  -8   1  11       18.36        7.71      3.42 o
  -7   1  11        1.62       -2.69      4.88 o
  -6   1  11        4.51        0.86      4.22 o
  -5   1  11        1.77       -0.85      4.11 o
  -4   1  11       12.16       11.55      2.81 o
  -3   1  11      300.15      293.05      7.42 o
  -2   1  11       95.27       83.16      4.44 o
  -1   1  11      450.52      424.20     11.00 o
   0   1  11        6.02        3.22      2.77 o
   1   1  11        9.05        8.70      3.57 o
   2   1  11       18.54       13.06      3.23 o
   3   1  11        0.26        2.05      2.50 o
   4   1  11        0.43       -2.70      6.05 o
   5   1  11       22.06       39.60      8.67 o
   6   1  11        0.19      -13.04     13.04 o
 -12   2  11       25.78       27.25      7.00 o
 -11   2  11        0.09       -4.00      4.00 o
 -10   2  11        0.19       -3.66      3.66 o
  -9   2  11        3.27        5.87      3.58 o
  -8   2  11       30.66       27.48      4.76 o
  -7   2  11       26.94       26.70      5.58 o
  -6   2  11       10.05       11.74      6.18 o
  -5   2  11       13.37       12.15      3.28 o
  -4   2  11       14.44       11.38      3.59 o
  -3   2  11      388.57      351.70     12.77 o
  -2   2  11       21.46       24.16      4.89 o
  -1   2  11       59.27       50.66      4.00 o
   0   2  11       31.54       33.13      3.37 o
   1   2  11      108.92       96.06      4.67 o
   2   2  11        5.83        5.35      2.69 o
   3   2  11       39.50       45.57      3.47 o
   4   2  11        5.62       12.15      6.61 o
   5   2  11       44.78       59.73     10.99 o
   6   2  11       10.90        4.70      7.85 o
 -12   3  11        0.22       -4.65      4.85 o
 -11   3  11        7.72        1.58      4.28 o
 -10   3  11       21.78       16.92      4.74 o
  -9   3  11       12.08        2.20      3.41 o
  -8   3  11       28.07       20.83      4.82 o
  -7   3  11       29.82       28.38     11.51 o
  -6   3  11        1.64        0.23      3.99 o
  -5   3  11       70.00       53.45      4.35 o
  -4   3  11       39.70       29.87      8.70 o
  -3   3  11      674.42      649.89     11.45 o
  -2   3  11      357.46      319.75     11.69 o
  -1   3  11      101.04      102.38      4.75 o
   0   3  11       74.72       67.03      4.83 o
   1   3  11       58.82       54.67      4.69 o
   2   3  11        8.73        2.41      3.37 o
   3   3  11        0.67        1.77      3.19 o
   4   3  11        2.90       -5.51      7.74 o
   5   3  11       14.41       16.00      7.58 o
   6   3  11       11.10        0.66     10.99 o
 -12   4  11       13.68       23.85      5.89 o
 -11   4  11        1.16       -2.40      4.09 o
 -10   4  11        0.14        2.60      3.95 o
  -9   4  11        0.01       -3.78      3.78 o
  -8   4  11       40.60       40.73      5.28 o
  -7   4  11        4.37        0.22      4.77 o
  -6   4  11      111.93      121.85      8.05 o
  -5   4  11       10.63       16.36      3.52 o
  -4   4  11        0.27       -2.93      2.93 o
  -3   4  11       48.29       49.30      6.64 o
  -2   4  11        1.29       -1.84      3.26 o
  -1   4  11       17.19       14.32      3.98 o
   0   4  11       16.25       19.67      5.19 o
   1   4  11       32.61       40.74      6.57 o
   2   4  11       15.26       12.61      3.49 o
   3   4  11       51.00       52.31      5.32 o
   4   4  11       94.39      107.97     13.61 o
   5   4  11        6.82       15.35     10.94 o
   6   4  11       14.13       13.68     11.03 o
 -12   5  11        7.22       14.99      5.50 o
 -11   5  11        5.19        2.60      4.16 o
 -10   5  11       88.96      100.00     11.57 o
  -9   5  11        3.22        2.24      5.91 o
  -8   5  11       35.27       37.04      5.34 o
  -7   5  11       32.90       34.00      5.63 o
  -6   5  11       13.00       19.00      4.81 o
  -5   5  11      258.48      232.68     13.46 o
  -4   5  11        7.61        3.36      3.35 o
  -3   5  11      284.43      237.45     10.13 o
  -2   5  11       99.70      106.91      5.45 o
  -1   5  11       74.45       71.19      4.80 o
   0   5  11      118.74      105.35      5.76 o
   1   5  11       32.58       37.79      4.31 o
   2   5  11        0.23       -0.49      3.02 o
   3   5  11        2.20       -1.68      4.97 o
   4   5  11        0.48       29.69     10.01 o
   5   5  11        2.99       -0.26      9.35 o
   6   5  11       29.82       40.81     13.19 o
 -12   6  11        9.92       18.10      7.14 o
 -11   6  11        2.55        3.26      5.06 o
 -10   6  11        1.53       10.62      5.14 o
  -9   6  11       20.11        9.77      4.65 o
  -8   6  11       62.85       70.26      9.73 o
  -7   6  11       66.79       77.51     11.03 o
  -6   6  11      100.28       93.89      5.50 o
  -5   6  11        2.44        3.41      3.26 o
  -4   6  11       65.91       66.21      4.88 o
  -3   6  11        0.36       -5.18      5.18 o
  -2   6  11       21.91        8.24      8.65 o
  -1   6  11        0.80        5.14      3.98 o
   0   6  11       28.18       26.44      7.74 o
   1   6  11       36.53       37.59      8.51 o
   2   6  11       39.82       41.61      3.71 o
   3   6  11       18.19       16.66      3.03 o
   4   6  11       79.68       94.94     13.99 o
   5   6  11        7.38        4.32      9.93 o
   6   6  11        5.19       20.65     12.26 o
 -12   7  11       42.22       60.82     15.11 o
 -11   7  11        0.75        0.25      4.80 o
 -10   7  11       53.57       64.92      7.49 o
  -9   7  11        0.45        1.10      3.78 o
  -8   7  11      142.51      155.84     11.92 o
  -7   7  11        1.98        5.81      3.13 o
  -6   7  11        0.00        3.29      2.96 o
  -5   7  11        0.09        5.29      2.90 o
  -4   7  11        4.72        8.12      4.18 o
  -3   7  11       50.42       36.95      5.15 o
  -2   7  11       36.05       26.22      5.27 o
  -1   7  11       34.39       29.67      4.87 o
   0   7  11      214.14      226.31      9.28 o
   1   7  11       24.01       22.28      3.65 o
   2   7  11       28.74       27.85      5.46 o
   3   7  11        0.40        1.74      2.68 o
   4   7  11        6.05        5.56      9.04 o
   5   7  11        0.17        5.87     10.50 o
 -12   8  11       23.05        9.95      6.82 o
 -11   8  11       16.78       22.44      5.94 o
 -10   8  11       33.00       44.41      5.76 o
  -9   8  11       27.52       26.51      4.54 o
  -8   8  11        6.23       13.83      4.68 o
  -7   8  11       19.34       29.08      3.83 o
  -6   8  11      103.32       99.98      5.19 o
  -5   8  11        0.02        0.65      2.80 o
  -4   8  11      165.56      158.43      8.12 o
  -3   8  11       13.09        9.56      4.38 o
  -2   8  11        0.65       -3.07      3.63 o
  -1   8  11        0.00       -2.06      3.81 o
   0   8  11       21.07       28.33      4.94 o
   1   8  11       13.33       10.50      3.41 o
   2   8  11       70.28       80.14      5.01 o
   3   8  11        0.00       -2.69      2.69 o
   4   8  11       33.84       35.40      4.13 o
   5   8  11       38.16       51.09     13.41 o
 -12   9  11       22.32        9.93      9.97 o
 -11   9  11        3.61        7.97      4.76 o
 -10   9  11       72.22       91.90      5.80 o
  -9   9  11       14.91       16.14      5.24 o
  -8   9  11       59.23       80.51      6.55 o
  -7   9  11        4.74        4.19      4.12 o
  -6   9  11       29.80       27.64      3.76 o
  -5   9  11       62.81       62.65      4.84 o
  -4   9  11        0.18        2.18      3.87 o
  -3   9  11        1.64       -0.69      3.87 o
  -2   9  11       79.78       80.97      6.34 o
  -1   9  11        0.01        1.99      3.91 o
   0   9  11      172.41      166.12      6.86 o
   1   9  11        6.83        5.57      3.68 o
   2   9  11       27.44       27.11      3.70 o
   3   9  11        7.80        3.25      2.98 o
   4   9  11        2.60       -0.37      4.74 o
   5   9  11        0.49        8.07     11.07 o
 -11  10  11       18.13       21.96      5.41 o
 -10  10  11       88.30      103.18      6.60 o
  -9  10  11        4.78        8.87      4.28 o
  -8  10  11       16.61       21.15      5.87 o
  -7  10  11       24.05       37.43      5.15 o
  -6  10  11       76.11       80.55      4.87 o
  -5  10  11        0.02        0.68      4.83 o
  -4  10  11       18.38       15.33      6.82 o
  -3  10  11        1.84       -3.29      3.81 o
  -2  10  11       17.32       22.99      4.00 o
  -1  10  11        1.28        0.99      3.29 o
   0  10  11       15.64       20.76      4.08 o
   1  10  11       18.22       15.47      3.66 o
   2  10  11       55.99       63.02      5.02 o
   3  10  11        4.99        1.22      5.92 o
   4  10  11        8.76       13.10      5.34 o
   5  10  11       19.91       34.59     12.57 o
 -11  11  11       17.98       21.37      6.63 o
 -10  11  11       33.56       40.25      5.51 o
  -9  11  11       33.28       45.62      5.23 o
  -8  11  11       12.26       16.96      4.47 o
  -7  11  11        0.44        4.26      3.70 o
  -6  11  11        7.57        8.50      3.41 o
  -5  11  11       84.70       84.52      4.85 o
  -4  11  11        0.67       -1.82      3.34 o
  -3  11  11       46.28       55.29      4.86 o
  -2  11  11       40.72       34.00      4.37 o
  -1  11  11        0.10       -2.73      3.34 o
   0  11  11      155.12      167.66      8.29 o
   1  11  11       31.56       34.62      4.27 o
   2  11  11        9.55        7.57      4.00 o
   3  11  11        8.17        8.25      3.40 o
   4  11  11        0.79       -0.43      5.78 o
   5  11  11        0.20        8.29     11.51 o
 -11  12  11        2.05       -6.68      6.68 o
 -10  12  11       19.51       32.00      6.27 o
  -9  12  11       17.64       26.21      4.85 o
  -8  12  11        0.50        1.53      4.14 o
  -7  12  11       56.44       73.26      5.42 o
  -6  12  11        4.23        2.49      3.17 o
  -5  12  11        1.99        0.17      3.53 o
  -4  12  11        6.70        5.99      3.59 o
  -3  12  11        0.01       -2.17      3.41 o
  -2  12  11       42.99       38.96      5.71 o
  -1  12  11       21.97       19.69      3.84 o
   0  12  11        0.74       13.51      5.15 o
   1  12  11       64.76       82.86      5.59 o
   2  12  11       22.94       30.93      4.23 o
   3  12  11       25.79       32.00      4.14 o
   4  12  11        4.36        8.64      4.41 o
 -11  13  11       69.03       92.00      9.89 o
 -10  13  11        0.58       -2.56      5.48 o
  -9  13  11        3.17        0.63      4.39 o
  -8  13  11        9.03        5.76      4.13 o
  -7  13  11       12.32       10.94      4.28 o
  -6  13  11        4.12       -1.91      3.28 o
  -5  13  11       18.74       19.08      4.33 o
  -4  13  11        0.08       -0.35      3.57 o
  -3  13  11       20.25       21.10      4.24 o
  -2  13  11        2.94        8.07      3.73 o
  -1  13  11       24.35       25.63      4.32 o
   0  13  11       19.48       24.34      4.30 o
   1  13  11       82.67      106.28      6.38 o
   2  13  11       14.26        9.54      3.78 o
   3  13  11       32.92       44.06      4.53 o
   4  13  11        5.09       -2.69      4.43 o
 -10  14  11        0.00       -5.42      5.60 o
  -9  14  11        3.39        6.11      4.73 o
  -8  14  11        2.21       -4.11      4.11 o
  -7  14  11       28.47       30.09      5.30 o
  -6  14  11        1.17       -1.82      4.16 o
  -5  14  11       90.67       89.71      6.74 o
  -4  14  11        0.50       -3.31      3.31 o
  -3  14  11        0.30        1.71      3.87 o
  -2  14  11       42.65       45.12      4.98 o
  -1  14  11        0.90       -2.04      3.51 o
   0  14  11       18.28       13.52      4.26 o
   1  14  11       23.04       31.60      4.62 o
   2  14  11        0.20        2.42      3.76 o
   3  14  11       19.98       20.56      6.24 o
   4  14  11        0.76       -1.89      4.63 o
 -10  15  11        6.83        4.71      5.93 o
  -9  15  11        1.96        1.49      4.75 o
  -8  15  11        0.04       -6.90      7.00 o
  -7  15  11        2.19        5.87      4.73 o
  -6  15  11        0.59        0.92      4.42 o
  -5  15  11       26.00       37.24      7.62 o
  -4  15  11       12.04       22.65      6.02 o
  -3  15  11      111.00      116.05      7.09 o
  -2  15  11        1.01        5.41      4.13 o
  -1  15  11       20.61       17.24      4.53 o
   0  15  11        1.47        2.14      3.98 o
   1  15  11       36.31       45.79      8.52 o
   2  15  11        0.87        0.59      3.85 o
   3  15  11       11.67       16.72      4.33 o
   4  15  11        9.05        9.53      4.21 o
 -10  16  11        0.22       -4.14      5.93 o
  -9  16  11        6.68       -0.59      4.77 o
  -8  16  11        5.24        6.63      4.65 o
  -7  16  11       52.60       48.29      6.10 o
  -6  16  11       25.92       30.53      6.87 o
  -5  16  11       53.18       68.14      5.98 o
  -4  16  11        1.84       -3.06      4.20 o
  -3  16  11        0.16        4.80      4.38 o
  -2  16  11        0.24        5.24      4.96 o
  -1  16  11        4.11        5.41      4.37 o
   0  16  11        3.59       -0.67      4.04 o
   1  16  11        1.96        3.90      4.13 o
   2  16  11        3.96       -0.75      4.03 o
   3  16  11       13.96       10.65      5.31 o
  -9  17  11        8.02        9.18      5.21 o
  -8  17  11        0.91       -2.84      4.67 o
  -7  17  11        6.03       14.47      5.28 o
  -6  17  11        3.89        0.80      6.12 o
  -5  17  11       18.99       17.40      4.94 o
  -4  17  11       15.07       22.91      5.14 o
  -3  17  11      133.35      126.44      7.51 o
  -2  17  11       17.59       19.65      5.08 o
  -1  17  11       12.74        9.08      4.53 o
   0  17  11        1.27       -1.69      4.07 o
   1  17  11       26.28       25.22      5.10 o
   2  17  11        6.48        3.77      4.50 o
   3  17  11        0.29       -5.27      5.27 o
  -9  18  11        0.42       -1.78      5.20 o
  -8  18  11        1.52       -5.10      5.10 o
  -7  18  11       30.76       35.36      6.47 o
  -6  18  11       26.84       39.05     10.50 o
  -5  18  11        1.27        0.16      5.11 o
  -4  18  11        5.82        4.56      4.95 o
  -3  18  11       12.68       17.30      5.21 o
  -2  18  11        1.47       -5.07      5.07 o
  -1  18  11       26.61       18.39      6.48 o
   0  18  11        0.04       -4.20      4.20 o
   1  18  11        2.71        3.36      4.51 o
   2  18  11        5.17        4.09      5.34 o
  -8  19  11        0.25       -5.37      5.37 o
  -7  19  11        0.25        8.92      6.95 o
  -6  19  11       10.50       14.20      8.58 o
  -5  19  11        9.96       10.99      5.21 o
  -4  19  11       30.81       42.28      6.01 o
  -3  19  11       19.59       18.46      5.19 o
  -2  19  11        5.67        3.03      4.55 o
  -1  19  11        8.78        6.72      4.65 o
   0  19  11        6.96        9.95      6.61 o
   1  19  11        5.78       -2.11      4.76 o
   2  19  11        6.50        2.32      8.89 o
  -8  20  11        0.59       -6.88      9.57 o
  -7  20  11       41.27       64.61      9.37 o
  -6  20  11       26.78       54.02      8.78 o
  -5  20  11        0.19       -2.01      5.23 o
  -4  20  11       17.65       24.18      5.64 o
  -3  20  11        0.69        1.39      4.81 o
  -2  20  11        3.53        8.14      7.85 o
  -1  20  11        0.45       -2.86      4.45 o
   0  20  11        0.03        1.10      4.58 o
   1  20  11        1.82       -0.80      4.80 o
  -7  21  11       44.20       79.50     12.35 o
  -6  21  11        8.99        4.80      7.76 o
  -5  21  11       18.66       23.54      6.04 o
  -4  21  11       57.94       68.87      7.10 o
  -3  21  11        0.12       -3.88      4.94 o
  -2  21  11        6.45        3.01      4.91 o
  -1  21  11        4.57        0.10      5.06 o
   0  21  11       17.07       15.67      5.28 o
  -5  22  11       24.55       23.00      6.39 o
  -4  22  11        0.31        3.75      5.55 o
  -3  22  11        0.03       -2.09      5.18 o
  -2  22  11        5.38       -5.07      5.07 o
  -1  22  11        1.18       -4.61      4.61 o
 -12   0  12       36.84       61.32     12.57 o
 -10   0  12       26.34       20.91      9.75 o
  -8   0  12      148.32      175.77     14.65 o
  -6   0  12       14.85        5.03      6.71 o
  -4   0  12      173.84      161.92     12.93 o
  -2   0  12       30.61       37.03      5.38 o
   0   0  12       99.84       98.14      7.07 o
   2   0  12       41.38       52.94      6.33 o
   4   0  12      123.75      112.06     14.74 o
 -12   1  12        4.95       11.50      7.31 o
 -11   1  12        1.00       -6.07      6.07 o
 -10   1  12        1.52       -5.72      5.72 o
  -9   1  12       11.08        9.80      5.99 o
  -8   1  12        0.10        0.58      5.68 o
  -7   1  12        0.01       -0.90      4.64 o
  -6   1  12       11.15       12.71      4.98 o
  -5   1  12        1.03       -3.98      3.98 o
  -4   1  12      227.34      216.32     10.09 o
  -3   1  12        9.43        6.36      3.06 o
  -2   1  12      161.91      152.76      5.74 o
  -1   1  12        0.01        2.84      2.90 o
   0   1  12       64.67       69.52      4.54 o
   1   1  12        2.60       -0.62      3.77 o
   2   1  12        6.35        1.84      2.93 o
   3   1  12        2.16        2.67      2.94 o
   4   1  12        2.83       12.97      7.30 o
   5   1  12        1.60        6.91      9.18 o
 -12   2  12       12.72        6.12      7.33 o
 -11   2  12        0.54       -4.89      5.74 o
 -10   2  12       11.47        6.01      6.15 o
  -9   2  12        0.01       -5.23      5.23 o
  -8   2  12       99.07      111.20      8.58 o
  -7   2  12        5.02        3.73      4.77 o
  -6   2  12       11.04        9.38      5.63 o
  -5   2  12        6.39       -0.12      4.06 o
  -4   2  12      163.53      141.58      6.68 o
  -3   2  12       13.93        8.59      4.24 o
  -2   2  12       12.15       13.58      6.25 o
  -1   2  12        1.88        1.59      2.91 o
   0   2  12       89.11       79.74      4.69 o
   1   2  12        2.66       -0.62      3.04 o
   2   2  12       84.21       85.53      4.71 o
   3   2  12       12.76       15.67      4.22 o
   4   2  12       67.43       79.84      9.92 o
   5   2  12       24.61       13.71      7.76 o
 -12   3  12        5.00       -3.94      6.76 o
 -11   3  12       13.02        9.72      6.82 o
 -10   3  12        6.42       -2.16      5.94 o
  -9   3  12       24.75       26.85      6.83 o
  -8   3  12        0.06       -4.86      5.38 o
  -7   3  12        0.00        2.02      5.49 o
  -6   3  12        0.03       -2.96      9.40 o
  -5   3  12        8.54       16.41      4.81 o
  -4   3  12        0.24       -1.77      3.71 o
  -3   3  12       19.14       11.58      4.10 o
  -2   3  12      119.62      117.02      5.36 o
  -1   3  12       12.60        8.46      3.09 o
   0   3  12      119.84       99.98      5.00 o
   1   3  12        5.73        7.91      2.97 o
   2   3  12        8.86        9.00      3.92 o
   3   3  12        4.32       -1.22      2.84 o
   4   3  12        6.49        5.05      6.82 o
   5   3  12       16.25       16.37     11.29 o
 -12   4  12        0.54       -6.12      6.12 o
 -11   4  12        6.02       -0.64      7.85 o
 -10   4  12        2.57        0.21      6.23 o
  -9   4  12       18.47       16.70      7.76 o
  -8   4  12       14.73       23.90      6.55 o
  -7   4  12        0.20       -4.55      4.55 o
  -6   4  12       43.15       42.59      5.95 o
  -5   4  12       95.08      101.40      7.56 o
  -4   4  12       13.83       13.85      8.60 o
  -3   4  12      160.41      144.78      7.78 o
  -2   4  12        0.85       -3.71      5.27 o
  -1   4  12        0.24        2.70      3.75 o
   0   4  12       57.16       66.14      5.17 o
   1   4  12       15.11       17.53      3.94 o
   2   4  12       60.56       68.19      5.23 o
   3   4  12       45.83       39.77      4.36 o
   4   4  12        7.17       -3.49     10.01 o
   5   4  12       26.46       30.62     13.01 o
 -12   5  12        3.29        0.23      6.95 o
 -11   5  12       22.30       22.05      7.47 o
 -10   5  12       22.32       23.03      7.13 o
  -9   5  12        8.91       -0.32     16.10 o
  -8   5  12        4.53        1.49      5.24 o
  -7   5  12       50.33       45.77      6.46 o
  -6   5  12       34.54       42.60      6.21 o
  -5   5  12       12.15       18.41      3.95 o
  -4   5  12       18.17       15.46      5.04 o
  -3   5  12       46.78       66.78      5.24 o
  -2   5  12       33.76       21.12      4.12 o
  -1   5  12       31.13       21.72      4.00 o
   0   5  12      110.92      110.54      7.39 o
   1   5  12       11.71       10.89      4.18 o
   2   5  12        2.00        2.98      3.15 o
   3   5  12        2.13        0.76      6.53 o
   4   5  12       10.02        8.69     10.19 o
 -12   6  12        2.05       -8.87      8.87 o
 -11   6  12       17.59       17.15      9.73 o
 -10   6  12        0.02        4.18      6.40 o
  -9   6  12        5.54        6.82      5.88 o
  -8   6  12        3.99       -2.45     14.63 o
  -7   6  12       55.88       54.73     10.19 o
  -6   6  12       43.73       43.65      6.37 o
  -5   6  12      140.60      153.50      7.01 o
  -4   6  12        0.14       -0.75      3.54 o
  -3   6  12       59.27       63.62      5.19 o
  -2   6  12        1.70       -3.92      3.92 o
  -1   6  12        4.75       -1.23      4.11 o
   0   6  12        2.97       10.74     11.54 o
   1   6  12       71.90       75.76      6.40 o
   2   6  12        2.51       -0.15      3.19 o
   3   6  12       81.72       95.61     12.79 o
   4   6  12        0.10       -8.51      8.51 o
 -11   7  12       50.31       71.98     12.24 o
 -10   7  12       48.31       78.05      8.85 o
  -9   7  12       39.83       48.24      7.45 o
  -8   7  12        0.01        2.19      5.83 o
  -7   7  12       48.18       67.26      7.65 o
  -6   7  12       15.12       22.76      5.70 o
  -5   7  12        1.93        4.86      3.72 o
  -4   7  12        1.57       -3.54      3.54 o
  -3   7  12      109.52      112.96      9.86 o
  -2   7  12        0.70        1.55      7.26 o
  -1   7  12       65.94       65.63      6.26 o
   0   7  12       54.12       60.56      6.32 o
   1   7  12        0.49       -3.03      3.21 o
   2   7  12        0.03       -3.04      3.04 o
   3   7  12        0.50        1.42      7.24 o
   4   7  12        7.37       11.60     10.37 o
 -11   8  12        5.41       13.34      7.32 o
 -10   8  12       12.23       28.72     12.04 o
  -9   8  12       14.23       23.83      6.99 o
  -8   8  12        4.26        7.41      6.04 o
  -7   8  12      223.42      233.88     10.32 o
  -6   8  12       18.66       25.18      7.06 o
  -5   8  12       64.44       64.70      5.38 o
  -4   8  12        0.51       -3.91      3.91 o
  -3   8  12        2.56       -1.04      4.38 o
  -2   8  12        0.00       -3.88      3.88 o
  -1   8  12        0.31        5.93      4.43 o
   0   8  12        3.01       -2.91      3.29 o
   1   8  12       41.17       36.34      4.28 o
   2   8  12        0.62       -0.01      3.19 o
   3   8  12       71.35       75.37     18.24 o
   4   8  12        6.78       14.25     10.10 o
 -11   9  12       64.88      102.21     10.06 o
 -10   9  12       46.90       69.66      6.96 o
  -9   9  12       20.99       41.83      6.13 o
  -8   9  12        0.55        7.66      4.87 o
  -7   9  12        0.87        7.39      4.59 o
  -6   9  12        0.59        4.92      3.87 o
  -5   9  12       19.97       13.98      4.18 o
  -4   9  12        1.36        3.77      4.30 o
  -3   9  12       41.91       48.89      5.81 o
  -2   9  12        0.77        2.12      4.35 o
  -1   9  12       62.58       68.55      5.21 o
   0   9  12        3.76        1.08      3.61 o
   1   9  12       10.91       12.99      4.53 o
   2   9  12        7.43        8.87      4.15 o
   3   9  12        0.06        7.03      4.41 o
   4   9  12        8.28        6.79     10.76 o
 -11  10  12       21.31       34.48      6.58 o
 -10  10  12        5.60       10.74      4.80 o
  -9  10  12       40.44       46.61      5.43 o
  -8  10  12       69.29       83.37      6.89 o
  -7  10  12       44.68       46.01      8.39 o
  -6  10  12       42.16       38.55      4.96 o
  -5  10  12       24.94       24.53      5.15 o
  -4  10  12        2.80       -0.77      4.26 o
  -3  10  12        2.46        0.13      4.47 o
  -2  10  12       11.48        4.76      3.70 o
  -1  10  12        0.00       -1.28      3.56 o
   0  10  12        3.85       -3.46      3.46 o
   1  10  12       43.18       49.10      4.80 o
   2  10  12        0.12       -0.30      6.22 o
   3  10  12       20.92       23.93      3.77 o
   4  10  12        2.75       14.69     11.78 o
 -11  11  12       11.28       24.56      6.52 o
 -10  11  12        1.90        1.27      4.74 o
  -9  11  12        2.30       -4.29      4.29 o
  -8  11  12        0.43       -3.76      4.06 o
  -7  11  12       16.21       13.96      3.97 o
  -6  11  12        3.21        1.39      3.68 o
  -5  11  12        0.40        1.65      6.13 o
  -4  11  12        7.28       17.76      4.23 o
  -3  11  12       37.13       30.34      6.13 o
  -2  11  12        5.91       10.42      4.17 o
  -1  11  12       48.35       79.89     11.62 o
   0  11  12        3.38       -1.98      5.43 o
   1  11  12       10.25       15.15      4.19 o
   2  11  12       10.63        4.49      6.22 o
   3  11  12       16.62       19.49      4.11 o
 -10  12  12        9.53        3.19      4.91 o
  -9  12  12        1.20        2.84      4.57 o
  -8  12  12       15.60       16.68      4.83 o
  -7  12  12       25.45       20.01      4.35 o
  -6  12  12       13.48       22.43      8.44 o
  -5  12  12       33.15       37.73      5.04 o
  -4  12  12       20.69       15.28      5.49 o
  -3  12  12       15.18       10.86      4.28 o
  -2  12  12        0.27       -3.63      3.63 o
  -1  12  12       30.04       30.95      5.93 o
   0  12  12       28.45       37.82      4.86 o
   1  12  12       12.99       10.99      4.24 o
   2  12  12        8.05        5.43      3.84 o
   3  12  12       17.17       20.22      4.09 o
 -10  13  12        0.01       -3.74      5.64 o
  -9  13  12        1.60       -3.13      4.55 o
  -8  13  12       12.55       13.52      4.77 o
  -7  13  12        0.00       -3.75      3.75 o
  -6  13  12        0.18        5.55      4.11 o
  -5  13  12        5.57       12.66      4.49 o
  -4  13  12       24.20       22.51      4.72 o
  -3  13  12        5.92        5.28      4.11 o
  -2  13  12       21.59       28.97      5.49 o
  -1  13  12        5.03        8.98      4.97 o
   0  13  12       69.49       83.63      5.90 o
   1  13  12        4.74       -0.18      4.18 o
   2  13  12       13.88       19.83      4.99 o
   3  13  12       10.64       19.94      4.23 o
 -10  14  12       11.37        9.44      6.07 o
  -9  14  12        3.25        4.19      6.50 o
  -8  14  12       25.70       27.56      6.21 o
  -7  14  12       14.50       17.85      4.50 o
  -6  14  12       28.13       24.60      5.13 o
  -5  14  12        5.30        5.50      4.40 o
  -4  14  12        1.20        2.11      4.24 o
  -3  14  12        3.84        4.07      4.28 o
  -2  14  12       18.72       24.73      4.72 o
  -1  14  12       29.76       32.01      5.10 o
   0  14  12       33.96       41.18      5.30 o
   1  14  12        0.10       -0.21      4.02 o
   2  14  12        9.93        6.79      5.32 o
   3  14  12       13.92        4.81      6.57 o
  -9  15  12        0.43        4.71      4.90 o
  -8  15  12       21.32       21.94      6.07 o
  -7  15  12        7.44        9.39      4.97 o
  -6  15  12       27.63       29.91      5.37 o
  -5  15  12        5.09        2.10      4.53 o
  -4  15  12      104.72      106.17      6.97 o
  -3  15  12       13.03       16.38      5.45 o
  -2  15  12        2.85       10.54      4.53 o
  -1  15  12       42.75       43.45      5.64 o
   0  15  12       51.09       57.38      5.74 o
   1  15  12       27.20       40.20      5.30 o
   2  15  12       12.51       15.70      4.57 o
  -9  16  12        6.48       -4.31      5.00 o
  -8  16  12       20.62       14.17      6.39 o
  -7  16  12       11.17       13.15      6.83 o
  -6  16  12       53.79       64.81      6.56 o
  -5  16  12        0.03        3.70      4.73 o
  -4  16  12        1.23        9.46      4.91 o
  -3  16  12       18.33       19.44      5.19 o
  -2  16  12       37.76       24.10      5.38 o
  -1  16  12       13.28       22.93      5.05 o
   0  16  12       12.54       16.48      5.35 o
   1  16  12       12.78       19.53      6.58 o
   2  16  12       20.83       33.26      6.08 o
  -8  17  12        2.29       -5.79      5.79 o
  -7  17  12        8.05        8.48      5.24 o
  -6  17  12       60.15       80.87      7.21 o
  -5  17  12       22.63       31.40      7.57 o
  -4  17  12       37.39       49.38      6.18 o
  -3  17  12       12.57        7.02      8.26 o
  -2  17  12        0.55       -4.42      4.42 o
  -1  17  12       16.42        8.34      4.69 o
   0  17  12       25.10       23.81      6.65 o
   1  17  12       16.36       24.80      6.19 o
  -8  18  12        7.63        9.88     10.50 o
  -7  18  12       11.52        2.75      5.50 o
  -6  18  12       49.15       69.27      7.25 o
  -5  18  12       20.24       22.52      5.80 o
  -4  18  12       21.78       29.31      7.35 o
  -3  18  12        3.19       -3.09      4.76 o
  -2  18  12        0.00       -4.39      4.39 o
  -1  18  12        5.99       -0.07      4.60 o
   0  18  12       10.86        9.63      5.16 o
   1  18  12        0.04        0.53      7.72 o
  -7  19  12       17.44       10.79      9.36 o
  -6  19  12       54.67       55.91      6.85 o
  -5  19  12       17.10       17.73      9.39 o
  -4  19  12        6.63        4.28      5.35 o
  -3  19  12       15.61        6.05      5.10 o
  -2  19  12        2.75        1.17      5.09 o
  -1  19  12        9.57        7.21      6.69 o
   0  19  12        2.90       -5.50      5.50 o
  -6  20  12        0.13        3.22      7.23 o
  -5  20  12        4.44        5.52      5.68 o
  -4  20  12        7.86        5.10      5.48 o
  -3  20  12        0.71       -5.08      5.08 o
  -2  20  12        0.00        3.78      5.84 o
  -1  20  12       10.96        3.40      5.76 o
 -11   0  13       14.87       11.29     10.46 o
  -9   0  13       35.66       38.43     10.19 o
  -7   0  13       12.99       14.07      8.21 o
  -5   0  13       27.83       20.07      7.76 o
  -3   0  13        0.00        1.99      6.57 o
  -1   0  13        0.58        9.09      5.45 o
   1   0  13       26.60       33.67     15.31 o
   3   0  13       93.43       67.46     13.01 o
 -11   1  13       32.19       37.86      8.36 o
 -10   1  13        3.24       -6.14      6.14 o
  -9   1  13        2.16       -5.83      5.83 o
  -8   1  13        7.19        6.15      5.83 o
  -7   1  13       32.01       34.42      8.98 o
  -6   1  13        1.66       -4.55      4.55 o
  -5   1  13        7.39        3.12      4.96 o
  -4   1  13        1.19       -4.56      4.56 o
  -3   1  13      144.40      157.66     12.40 o
  -2   1  13        0.15       -0.01      2.98 o
  -1   1  13      253.07      257.00     10.49 o
   0   1  13        2.12        0.36      3.27 o
   1   1  13        9.72        6.40      3.52 o
   2   1  13        0.57        2.76      4.08 o
   3   1  13        0.89       11.47      7.07 o
 -11   2  13       12.02        3.35      7.21 o
 -10   2  13        4.43       -6.36      6.36 o
  -9   2  13        3.73       -2.18      6.19 o
  -8   2  13        1.52        5.94      5.94 o
  -7   2  13       10.73        8.53     11.45 o
  -6   2  13        0.11       -1.62      4.77 o
  -5   2  13       34.55       31.19      5.86 o
  -4   2  13       26.63       22.97      5.58 o
  -3   2  13        7.80        9.77      5.80 o
  -2   2  13        0.21       -2.52      3.53 o
  -1   2  13       22.93       24.19      4.09 o
   0   2  13       19.74       22.69      3.82 o
   1   2  13       10.80       10.59      3.55 o
   2   2  13       14.25       21.81      4.63 o
   3   2  13       55.92       66.01      9.11 o
 -11   3  13        8.99        2.49      7.16 o
 -10   3  13       15.17       23.37      7.58 o
  -9   3  13       12.95        8.83      7.32 o
  -8   3  13       14.88        8.72      5.78 o
  -7   3  13        0.39        0.34      5.42 o
  -6   3  13        0.10       -0.44      5.02 o
  -5   3  13        0.01        1.40      4.85 o
  -4   3  13        2.53       10.62      5.05 o
  -3   3  13       49.65       49.29      4.97 o
  -2   3  13        4.68        5.67      3.85 o
  -1   3  13      158.37      149.54      6.29 o
   0   3  13        4.75        8.93      5.10 o
   1   3  13       30.07       34.30      4.02 o
   2   3  13        4.59        4.89      3.69 o
   3   3  13        2.27        0.07      4.75 o
 -11   4  13        3.67       -6.40      6.40 o
 -10   4  13        1.47       -1.54      6.68 o
  -9   4  13        1.54        0.81      6.05 o
  -8   4  13       29.74       37.67      7.31 o
  -7   4  13        0.07       -5.34      5.34 o
  -6   4  13       33.08       33.52      6.29 o
  -5   4  13        0.18        6.69      4.92 o
  -4   4  13       41.36       33.58      6.02 o
  -3   4  13       26.25       27.14      4.94 o
  -2   4  13        2.32       -0.53      3.77 o
  -1   4  13       45.41       45.01      5.52 o
   0   4  13       50.05       60.69      4.63 o
   1   4  13       10.44       13.08      3.64 o
   2   4  13        9.48        7.97      4.14 o
   3   4  13       18.49       18.11      3.81 o
 -11   5  13        8.35        3.34      9.18 o
 -10   5  13        3.44       -6.21      6.21 o
  -9   5  13       18.80       21.94      7.13 o
  -8   5  13        1.44       -0.17      5.82 o
  -7   5  13       18.04       10.73      5.86 o
  -6   5  13        0.15        0.96      5.12 o
  -5   5  13        3.58       15.24      5.34 o
  -4   5  13       80.17       85.37      6.70 o
  -3   5  13        0.02       -3.71      3.71 o
  -2   5  13       10.43        8.71      7.67 o
  -1   5  13       79.40       81.30      8.59 o
   0   5  13        1.08        7.63      4.76 o
   1   5  13       40.77       41.58      4.92 o
   2   5  13        4.89       -0.49      3.02 o
   3   5  13        2.46        3.08      3.58 o
 -11   6  13        8.06        0.90      7.32 o
 -10   6  13       26.94       30.81      7.46 o
  -9   6  13        8.81        8.76      6.88 o
  -8   6  13      138.21      177.72     10.78 o
  -7   6  13       17.76       11.93      5.95 o
  -6   6  13       11.12       15.06      5.78 o
  -5   6  13       46.21       47.29     11.12 o
  -4   6  13       38.62       39.46      5.43 o
  -3   6  13       12.74       12.37      4.17 o
  -2   6  13        0.05       -1.80      3.77 o
  -1   6  13        0.79       -5.16      5.16 o
   0   6  13       39.93       39.39      6.00 o
   1   6  13       18.98       23.89      4.21 o
   2   6  13       25.05       27.39      4.11 o
   3   6  13        5.61        2.30      9.31 o
 -11   7  13        0.64        9.80      7.52 o
 -10   7  13        0.02       16.41      9.33 o
  -9   7  13        3.73       14.30      7.37 o
  -8   7  13       16.15       24.11      7.02 o
  -7   7  13        2.17        8.31      6.20 o
  -6   7  13       11.86       15.69      5.89 o
  -5   7  13        2.97        3.22      9.07 o
  -4   7  13       82.01       80.82      5.99 o
  -3   7  13        3.23       -3.75      3.75 o
  -2   7  13       20.02       18.56      5.34 o
  -1   7  13       24.16       13.65      5.38 o
   0   7  13       35.03       36.35      5.96 o
   1   7  13        9.32       -1.22      3.58 o
   2   7  13       16.52       17.42      5.53 o
   3   7  13        0.83       -3.97      3.97 o
 -10   8  13       83.16      105.56     15.33 o
  -9   8  13       12.77       13.94      7.27 o
  -8   8  13       72.40       82.30     11.18 o
  -7   8  13        9.92        9.48      6.19 o
  -6   8  13        6.42        4.91      8.10 o
  -5   8  13       15.12        9.41      4.16 o
  -4   8  13       14.63        9.73      4.27 o
  -3   8  13        1.07       -2.70      4.50 o
  -2   8  13       10.23       13.51      5.17 o
  -1   8  13        2.97        2.59      5.02 o
   0   8  13       24.49       22.12      4.33 o
   1   8  13        2.40       -3.58      3.58 o
   2   8  13       40.65       46.56      8.74 o
   3   8  13        1.79        3.34      4.35 o
 -10   9  13        0.88        0.82      7.02 o
  -9   9  13        7.01        9.55      7.06 o
  -8   9  13        2.58        5.93      9.26 o
  -7   9  13        4.89        6.89      5.81 o
  -6   9  13        4.63       -0.22      5.46 o
  -5   9  13        3.98        1.16      3.93 o
  -4   9  13       55.54       63.78      8.43 o
  -3   9  13        0.63       -2.29      4.58 o
  -2   9  13       24.30       27.34      5.72 o
  -1   9  13        1.42        2.28      3.94 o
   0   9  13       24.53       36.64      4.74 o
   1   9  13        1.18       -5.84      5.84 o
   2   9  13        6.58        6.20      3.83 o
   3   9  13        0.84        8.60      5.16 o
 -10  10  13        6.01        2.93      5.84 o
  -9  10  13       10.47       16.80      7.32 o
  -8  10  13       11.13        5.69     12.44 o
  -7  10  13        3.81        7.81      5.97 o
  -6  10  13       51.67       45.33      7.14 o
  -5  10  13        3.74        0.78      4.02 o
  -4  10  13        9.75       15.20      5.42 o
  -3  10  13        6.89        7.99      4.15 o
  -2  10  13        2.37       -2.62      4.11 o
  -1  10  13        2.24       -1.72      3.87 o
   0  10  13       50.07       51.30      5.19 o
   1  10  13        0.26       -3.62      3.62 o
   2  10  13       23.54       28.03      4.46 o
 -10  11  13        6.37        7.50      8.78 o
  -9  11  13       34.58       55.76      7.01 o
  -8  11  13        1.31        0.17      5.35 o
  -7  11  13        0.26       -4.91      4.91 o
  -6  11  13        0.38       -0.75      4.67 o
  -5  11  13       10.29        9.74      4.52 o
  -4  11  13       31.72       44.17      5.30 o
  -3  11  13       35.56       40.34      5.16 o
  -2  11  13        9.82        7.72      4.38 o
  -1  11  13        5.61        0.37      4.04 o
   0  11  13        6.71        0.55      6.84 o
   1  11  13        1.16        1.55      3.99 o
   2  11  13        0.06       -3.26      3.76 o
  -9  12  13        1.03        1.05      5.98 o
  -8  12  13       19.35       18.00      5.84 o
  -7  12  13       13.63        9.14      5.37 o
  -6  12  13       18.74       13.58      4.26 o
  -5  12  13       16.25       28.61      5.12 o
  -4  12  13        0.00        7.23      4.41 o
  -3  12  13        6.38        6.35      4.33 o
  -2  12  13        4.95        9.39      4.50 o
  -1  12  13       14.49       15.70      8.51 o
   0  12  13       12.15       15.07      4.52 o
   1  12  13        5.71        7.69      4.23 o
   2  12  13       15.95       11.74      4.40 o
  -9  13  13       33.61       40.55      7.03 o
  -8  13  13        0.08       -2.47      5.69 o
  -7  13  13        3.34       11.86      5.64 o
  -6  13  13       10.47        8.65      4.24 o
  -5  13  13       50.00       53.41      6.02 o
  -4  13  13        3.35        4.19      4.51 o
  -3  13  13       58.76       61.98      6.16 o
  -2  13  13        2.85        3.16      4.25 o
  -1  13  13       22.14       24.85      4.95 o
   0  13  13        0.66        7.94      4.42 o
   1  13  13        3.20        2.95      4.22 o
  -9  14  13        2.33        5.34      9.97 o
  -8  14  13       11.70       10.82      7.61 o
  -7  14  13       15.35        8.67      8.82 o
  -6  14  13        0.46       -1.69      4.77 o
  -5  14  13        0.46        4.72      5.87 o
  -4  14  13       11.66        8.08      4.96 o
  -3  14  13       14.11        8.47      4.86 o
  -2  14  13        6.27       10.96      4.67 o
  -1  14  13        0.02        1.82      4.45 o
   0  14  13        0.07        1.75      5.56 o
   1  14  13       17.55       26.27      4.92 o
  -8  15  13        2.09       -0.76      5.76 o
  -7  15  13        7.27        1.18      5.36 o
  -6  15  13        1.27       -4.54      4.76 o
  -5  15  13       38.61       39.84      5.91 o
  -4  15  13        6.30        2.40      4.91 o
  -3  15  13       16.44       16.77      5.63 o
  -2  15  13        4.36       -0.60      4.58 o
  -1  15  13       27.11       23.27     11.53 o
   0  15  13        0.17       -0.40      4.87 o
  -7  16  13       26.52       21.48      6.33 o
  -6  16  13        6.87        1.53      5.17 o
  -5  16  13        0.39        0.51      4.99 o
  -4  16  13        0.00       -6.54      6.54 o
  -3  16  13        5.72        5.49      5.03 o
  -2  16  13        0.33       -3.60      4.41 o
  -1  16  13        2.71        3.65      4.93 o
   0  16  13        0.00       -5.13      5.13 o
  -7  17  13        4.30       -7.37      9.04 o
  -6  17  13       10.14        8.39      5.68 o
  -5  17  13       26.89       33.11      6.11 o
  -4  17  13        2.59        5.89      5.27 o
  -3  17  13        8.10        6.74      5.27 o
  -2  17  13        2.89        0.77      5.04 o
  -1  17  13       40.75       61.50      6.56 o
  -5  18  13        5.43        5.66      5.58 o
  -4  18  13        0.01       -0.86      5.00 o
  -3  18  13        0.48       -2.79      5.15 o
  -2  18  13        1.76        2.38      8.16 o
 -10   0  14       11.81        2.47     10.10 o
  -8   0  14        3.94        9.88      9.40 o
  -6   0  14       30.43       33.49      9.57 o
  -4   0  14       31.81       29.47      8.47 o
  -2   0  14       24.29       22.24      8.21 o
   0   0  14       24.70       29.98     11.54 o
   2   0  14       75.76       91.22      7.58 o
 -10   1  14        0.10       -6.39      6.39 o
  -9   1  14        1.25       -7.88      7.88 o
  -8   1  14       34.49       47.53      7.86 o
  -7   1  14        4.62        3.86      5.97 o
  -6   1  14       10.66       21.58      6.27 o
  -5   1  14        3.97        3.20     11.89 o
  -4   1  14       41.92       45.21     16.06 o
  -3   1  14        4.57       -0.74      5.00 o
  -2   1  14       16.35       11.46      5.40 o
  -1   1  14        0.83       -0.05      3.98 o
   0   1  14        0.97       -1.18      3.63 o
   1   1  14        0.19       -1.36      3.53 o
   2   1  14        1.02       -0.43      5.87 o
 -10   2  14        3.20       -1.33      7.21 o
  -9   2  14        5.37       -6.36      6.36 o
  -8   2  14        6.26        9.93      6.39 o
  -7   2  14        0.04       -2.58      5.69 o
  -6   2  14       22.30       32.40      6.63 o
  -5   2  14       42.52       53.31      7.11 o
  -4   2  14        7.77       15.47      6.09 o
  -3   2  14       12.06        3.71      5.02 o
  -2   2  14        1.21       -3.82      4.94 o
  -1   2  14        5.04        1.42      4.04 o
   0   2  14       15.69       14.65      4.15 o
   1   2  14        0.22        2.04      4.41 o
   2   2  14       67.46       75.34      6.45 o
 -10   3  14        9.25       -2.98      6.67 o
  -9   3  14        0.41        1.30      6.92 o
  -8   3  14       27.89       31.68      7.39 o
  -7   3  14        9.80        2.16      5.94 o
  -6   3  14       25.14       32.99      6.60 o
  -5   3  14       36.25       40.17     10.83 o
  -4   3  14        7.64        9.14      5.60 o
  -3   3  14       40.73       48.19      7.08 o
  -2   3  14       13.83       11.19      4.50 o
  -1   3  14        0.53       -2.32      3.95 o
   0   3  14        0.65        3.83      4.17 o
   1   3  14        0.81       -3.49      3.49 o
   2   3  14        0.52        8.13      5.14 o
 -10   4  14        0.02       -5.47      6.79 o
  -9   4  14       35.43       37.23      8.34 o
  -8   4  14        7.84       19.79      6.75 o
  -7   4  14        5.73        6.85      6.19 o
  -6   4  14        6.33        7.11      7.94 o
  -5   4  14       25.68       39.48      6.81 o
  -4   4  14        0.01       -0.35      5.11 o
  -3   4  14        0.04        5.82      5.27 o
  -2   4  14       18.65       19.94      4.76 o
  -1   4  14        0.28        1.71      4.29 o
   0   4  14       19.13       15.65      4.50 o
   1   4  14        0.01       -3.25      4.02 o
   2   4  14       47.61       47.80     10.63 o
 -10   5  14        2.71       -1.55      7.19 o
  -9   5  14        0.07        6.81      7.01 o
  -8   5  14       32.23       49.74      7.96 o
  -7   5  14        4.29        9.60      5.99 o
  -6   5  14        5.08        6.44      5.76 o
  -5   5  14       30.60       26.55      6.33 o
  -4   5  14        5.12        0.43      5.19 o
  -3   5  14       61.86       61.48      7.05 o
  -2   5  14       13.09       16.31      4.71 o
  -1   5  14       14.62       11.96      4.68 o
   0   5  14       14.33       17.99      4.62 o
   1   5  14        1.54        1.20      4.21 o
   2   5  14        0.11       -4.16      4.16 o
 -10   6  14       12.74        9.17      7.27 o
  -9   6  14       41.17       46.26      8.76 o
  -8   6  14        0.61        2.48      6.77 o
  -7   6  14        8.72       16.88      6.65 o
  -6   6  14        0.44        5.29      5.78 o
  -5   6  14        2.09        6.46      5.72 o
  -4   6  14        0.06        7.91      6.42 o
  -3   6  14        0.29        0.61      4.22 o
  -2   6  14       12.59        7.43      4.54 o
  -1   6  14        0.98        3.89      6.37 o
   0   6  14       15.02       16.14      4.71 o
   1   6  14       10.14       11.16      4.08 o
 -10   7  14        6.62       13.14      7.71 o
  -9   7  14        0.69       -0.59      7.07 o
  -8   7  14        2.12        3.55      6.76 o
  -7   7  14       13.59       33.90     11.85 o
  -6   7  14        0.26       -5.42      5.42 o
  -5   7  14       14.96        2.87      5.86 o
  -4   7  14        5.90       -5.24      5.24 o
  -3   7  14       32.28       32.44      5.18 o
  -2   7  14        0.23       -4.05      4.05 o
  -1   7  14       57.40       68.97      5.90 o
   0   7  14       10.93       11.07      5.44 o
   1   7  14        6.97        9.20      4.28 o
  -9   8  14       33.77       54.88      9.12 o
  -8   8  14        0.69        2.49      9.18 o
  -7   8  14       40.02       44.24      7.78 o
  -6   8  14        0.75       -3.41      5.74 o
  -5   8  14        2.42       -2.25      5.63 o
  -4   8  14        5.40       -0.68      5.44 o
  -3   8  14        0.83        0.99      4.34 o
  -2   8  14        0.75       -3.77      4.05 o
  -1   8  14       12.73       12.04      4.57 o
   0   8  14        0.22       -0.77      4.21 o
   1   8  14       10.59        5.75      4.18 o
  -9   9  14        1.17        0.87      6.88 o
  -8   9  14        0.00        4.87      6.95 o
  -7   9  14        4.11       18.06      7.09 o
  -6   9  14        0.15        0.29      5.81 o
  -5   9  14       55.35       77.44      8.10 o
  -4   9  14       16.56       22.50      7.50 o
  -3   9  14        9.05        8.82      4.69 o
  -2   9  14        6.24        2.25      7.04 o
  -1   9  14       26.25       15.50      4.77 o
   0   9  14        0.08       -2.26      4.08 o
   1   9  14        3.46        6.63      6.34 o
  -9  10  14       42.22       55.42      7.42 o
  -8  10  14        1.88       -1.33      6.42 o
  -7  10  14       40.65       58.94      8.33 o
  -6  10  14       15.46       14.00      6.65 o
  -5  10  14       10.21       21.96     11.76 o
  -4  10  14        1.81        6.16      4.66 o
  -3  10  14        3.51        7.13      4.35 o
  -2  10  14        3.76        2.46      4.33 o
  -1  10  14       13.66        5.37      4.51 o
   0  10  14        3.12       -1.07      6.83 o
  -8  11  14       11.07       15.31      7.50 o
  -7  11  14        8.77        6.47      5.59 o
  -6  11  14        6.81        5.33      9.60 o
  -5  11  14       36.02       34.66      5.88 o
  -4  11  14       36.59       42.49      5.85 o
  -3  11  14        1.01       -3.98      4.23 o
  -2  11  14       13.44       13.04      4.82 o
  -1  11  14       20.54        8.42      4.59 o
   0  11  14        0.08       -4.11      4.11 o
  -8  12  14       17.66       24.41      6.45 o
  -7  12  14        0.32       -1.03      5.54 o
  -6  12  14       36.25       49.22      6.47 o
  -5  12  14        1.99       -7.18      7.18 o
  -4  12  14        1.13       -1.19      4.79 o
  -3  12  14        4.13       -1.18      4.53 o
  -2  12  14       12.72       15.00      4.95 o
  -1  12  14        1.64       -0.29      7.06 o
   0  12  14       10.07       14.55      9.38 o
  -7  13  14        4.22       -5.32      5.32 o
  -6  13  14        5.92        5.75      7.59 o
  -5  13  14        5.05       -1.77     11.03 o
  -4  13  14       10.24        9.35      5.01 o
  -3  13  14        0.28        0.68      4.50 o
  -2  13  14       11.86        5.10      4.84 o
  -1  13  14       17.91       18.77      5.29 o
  -7  14  14        0.83       -8.38      8.38 o
  -6  14  14       15.59        7.99      5.69 o
  -5  14  14        0.04       -1.18      4.90 o
  -4  14  14        0.02       -2.56      4.99 o
  -3  14  14        7.24        7.86      5.18 o
  -2  14  14        1.61        2.09      4.92 o
  -6  15  14        6.01        6.31      9.44 o
  -5  15  14        0.37        1.95      5.30 o
  -4  15  14       14.10       13.80      6.92 o
  -3  15  14        1.04       -4.75      4.75 o
  -9   0  15        9.18       21.84     10.76 o
  -7   0  15       16.78       21.40      9.97 o
  -5   0  15        0.08        0.97      8.51 o
  -3   0  15       11.55       11.82      8.60 o
  -1   0  15       17.24        5.82      7.94 o
  -9   1  15        0.39       -6.71      6.71 o
  -8   1  15        0.04       -6.28      6.28 o
  -7   1  15        1.20       -5.96      6.13 o
  -6   1  15        0.02       -2.49      6.38 o
  -5   1  15       29.96       45.56      7.42 o
  -4   1  15        0.97       -3.64      5.33 o
  -3   1  15        0.43       -5.22      5.22 o
  -2   1  15        0.20       -4.70      4.70 o
  -1   1  15        0.11        4.36      7.92 o
   0   1  15        0.12       -2.26      5.13 o
  -9   2  15       23.50       22.75     10.81 o
  -8   2  15        7.50        6.76      7.01 o
  -7   2  15        5.12       -6.31      9.73 o
  -6   2  15       33.80       26.33      6.90 o
  -5   2  15        0.01       -0.37      5.87 o
  -4   2  15        7.30        8.44      5.81 o
  -3   2  15        2.43       -5.13      5.13 o
  -2   2  15        0.99        0.18      7.70 o
  -1   2  15       24.31       28.91      6.24 o
   0   2  15        3.37       -3.05      6.00 o
  -9   3  15        0.32        4.95      7.65 o
  -8   3  15        2.36       -4.19      6.74 o
  -7   3  15        0.37       -6.03      6.03 o
  -6   3  15        6.04       12.67      6.73 o
  -5   3  15        6.49        3.51      5.94 o
  -4   3  15       10.77        2.54      5.80 o
  -3   3  15        0.59       -2.47      5.64 o
  -2   3  15        0.03       -3.78      5.36 o
  -1   3  15        0.18        2.19      5.64 o
   0   3  15        0.21       -0.47      6.00 o
  -9   4  15       36.01       42.44      8.58 o
  -8   4  15        6.51       20.61      7.39 o
  -7   4  15        0.74        0.01     13.50 o
  -6   4  15       39.94       54.51      8.06 o
  -5   4  15        0.02       -5.89      7.21 o
  -4   4  15        0.16        4.91      5.74 o
  -3   4  15        2.18       -0.18      5.85 o
  -2   4  15        2.31        1.46      5.63 o
  -1   4  15       31.05       38.22      6.40 o
   0   4  15        0.14       -4.30      4.30 o
  -8   5  15       10.24       14.72      7.13 o
  -7   5  15        1.71       -0.61      6.38 o
  -6   5  15        9.22       14.62      6.76 o
  -5   5  15        4.72        4.36      6.26 o
  -4   5  15       22.06       19.37      6.64 o
  -3   5  15        0.08       -2.45      5.49 o
  -2   5  15       10.19       19.47      6.20 o
  -1   5  15        6.13       11.96      4.85 o
   0   5  15        0.50       -2.91      7.01 o
  -8   6  15        1.13        6.21      7.03 o
  -7   6  15        1.06        0.36      6.31 o
  -6   6  15       22.26       20.25      7.24 o
  -5   6  15        5.99        2.91      6.05 o
  -4   6  15        6.32        5.71      6.01 o
  -3   6  15        0.72       -0.70      5.61 o
  -2   6  15       14.48       11.03      6.04 o
  -1   6  15        4.11        5.62      5.86 o
  -8   7  15       11.97       18.35     12.09 o
  -7   7  15        3.37       -1.19      6.32 o
  -6   7  15       13.77       17.46     11.12 o
  -5   7  15        8.45        6.54      8.38 o
  -4   7  15       13.48       11.02      6.70 o
  -3   7  15        6.62        3.60      8.25 o
  -2   7  15       53.38       77.38      7.99 o
  -1   7  15        1.50       -4.08      4.63 o
  -8   8  15        8.20        4.06      9.62 o
  -7   8  15        0.03        5.13      7.07 o
  -6   8  15        5.29        4.96      6.52 o
  -5   8  15       28.96       41.34      7.62 o
  -4   8  15        1.59        0.02      5.90 o
  -3   8  15        0.46       -1.37      6.16 o
  -2   8  15        8.14        8.06      5.38 o
  -1   8  15        2.32        7.63      4.05 o
  -7   9  15        2.07        7.68      6.98 o
  -6   9  15       28.73       47.19      8.07 o
  -5   9  15        6.36       12.17      6.50 o
  -4   9  15       13.02       17.49      8.10 o
  -3   9  15        8.70        5.24      6.09 o
  -2   9  15       37.69       47.69      5.24 o
  -7  10  15        3.07        3.97      9.04 o
  -6  10  15        0.15        3.82      9.93 o
  -5  10  15        3.58       12.01      6.97 o
  -4  10  15       10.37        4.06      6.88 o
  -3  10  15        0.24       -1.31      4.70 o
  -2  10  15        0.40       -3.97      7.46 o
  -6  11  15        9.11        3.79      8.91 o
  -5  11  15        9.11       10.41      5.83 o
  -4  11  15       11.48       10.41      5.44 o
  -3  11  15        9.64        6.69      6.04 o
  -6   0  16        3.33        4.32      9.84 o
  -4   0  16        0.30       -8.47      8.47 o
  -6   1  16       38.39       41.65      8.36 o
  -5   1  16        1.60       -5.67      6.47 o
  -4   1  16        9.62       -0.38      6.25 o
  -3   1  16        0.48       -5.69      5.69 o
  -6   2  16        0.10        5.23     15.15 o
  -5   2  16        0.07       -3.78      6.20 o
  -4   2  16        1.74        1.10      6.37 o
  -3   2  16        0.49       -7.72      7.72 o
  -6   3  16       23.17       24.00      7.47 o
  -5   3  16       11.13        8.84      6.62 o
  -4   3  16       11.17        8.16     10.19 o
  -5   4  16        0.08       -0.64      6.37 o
  -4   4  16        2.33       -7.37      8.03 o
 
